# Supplementary material for: Genetic insights into dietary patterns, liposome mediation, and osteoporosis risk: a Mendelian randomization study
Source: Front Nutr. 2024 Oct 3;11:1389896. doi: 10.3389/fnut.2024.1389896 (PMC11484406; doi:10.3389/fnut.2024.1389896)
Supplement: Supplementary file 1 [file Data_Sheet_1.ZIP]

Archive with 2 entries (2 files):
- Supplementary Material 1.csv
- Supplementary Material 2.csv
