# Supplementary material for: Genetic insights into dietary patterns, liposome mediation, and osteoporosis risk: a Mendelian randomization study
Source: Front Nutr. 2024 Oct 3;11:1389896. doi: 10.3389/fnut.2024.1389896 (PMC11484406; doi:10.3389/fnut.2024.1389896)
Supplement: Supplementary file 1 [file Data_Sheet_1.ZIP › Supplementary Material 1.csv]

outcome	exposure	method	nsnp	b	se	pval	lo_ci	up_ci	or	or_lci95	or_uci95
Sterol ester (27:1/14:0) levels	White rice intake	MR Egger	14	-0.379858407	0.607930788	0.543775701	-1.571402752	0.811685938	0.683958246	0.207753551	2.251701016
Sterol ester (27:1/14:0) levels	White rice intake	Weighted median	14	0.025027813	0.415186995	0.951931977	-0.788738697	0.838794322	1.025343638	0.454417592	2.313575868
Sterol ester (27:1/14:0) levels	White rice intake	Inverse variance weighted	14	0.086710552	0.327687912	0.791307438	-0.555557755	0.728978859	1.090580968	0.573752159	2.07296274
Sterol ester (27:1/14:0) levels	White rice intake	Simple mode	14	0.087611503	0.651261242	0.895047193	-1.18886053	1.364083537	1.091563971	0.304568113	3.912136081
Sterol ester (27:1/14:0) levels	White rice intake	Weighted mode	14	0.162171593	0.542624923	0.769767048	-0.901373256	1.225716441	1.176062028	0.406011719	3.406605841
Sterol ester (27:1/15:0) levels	White rice intake	MR Egger	14	0.069175046	0.688552619	0.92163461	-1.280388088	1.41873818	1.071623776	0.277929418	4.131903431
Sterol ester (27:1/15:0) levels	White rice intake	Weighted median	14	0.259501305	0.449475223	0.563707874	-0.621470132	1.140472743	1.296283476	0.537154169	3.128246874
Sterol ester (27:1/15:0) levels	White rice intake	Inverse variance weighted	14	0.123787164	0.358878981	0.730149014	-0.579615639	0.827189966	1.131774963	0.560113611	2.286883483
Sterol ester (27:1/15:0) levels	White rice intake	Simple mode	14	0.044401011	0.770542959	0.954925214	-1.465863189	1.554665211	1.045401488	0.230878613	4.733501534
Sterol ester (27:1/15:0) levels	White rice intake	Weighted mode	14	0.306298605	0.644749379	0.642622124	-0.957410178	1.570007389	1.358387868	0.383885795	4.806683708
Sterol ester (27:1/16:0) levels	White rice intake	MR Egger	14	-0.73223032	0.538111983	0.198605416	-1.786929806	0.322469166	0.480835377	0.167473557	1.380532323
Sterol ester (27:1/16:0) levels	White rice intake	Weighted median	14	0.058873272	0.409088431	0.885568922	-0.742940052	0.860686596	1.060640819	0.475713236	2.364783787
Sterol ester (27:1/16:0) levels	White rice intake	Inverse variance weighted	14	0.103989838	0.311047825	0.738137303	-0.5056639	0.713643575	1.109589179	0.603105041	2.041415777
Sterol ester (27:1/16:0) levels	White rice intake	Simple mode	14	-0.240787832	0.626679342	0.707020748	-1.469079342	0.987503679	0.786008375	0.230137265	2.684524665
Sterol ester (27:1/16:0) levels	White rice intake	Weighted mode	14	-0.04916642	0.504982301	0.923923489	-1.038931731	0.940598891	0.952022681	0.353832468	2.561515027
Sterol ester (27:1/16:1) levels	White rice intake	MR Egger	14	-0.856657134	0.572460981	0.160368501	-1.978680657	0.265366389	0.424579023	0.138251518	1.303908626
Sterol ester (27:1/16:1) levels	White rice intake	Weighted median	14	-0.193915309	0.40436068	0.631540116	-0.986462243	0.598631624	0.823727663	0.372893567	1.819627162
Sterol ester (27:1/16:1) levels	White rice intake	Inverse variance weighted	14	0.136001348	0.347230627	0.695298807	-0.544570682	0.816573377	1.145683438	0.580090774	2.262733005
Sterol ester (27:1/16:1) levels	White rice intake	Simple mode	14	-0.007365887	0.649937438	0.991129667	-1.281243266	1.266511491	0.992661174	0.277691841	3.548452138
Sterol ester (27:1/16:1) levels	White rice intake	Weighted mode	14	-0.172267587	0.5317387	0.751113662	-1.214475439	0.869940266	0.841753901	0.296865698	2.386768278
Sterol ester (27:1/17:0) levels	White rice intake	MR Egger	14	-0.172652215	0.655915768	0.796843811	-1.458247119	1.11294269	0.841430201	0.232643714	3.04330072
Sterol ester (27:1/17:0) levels	White rice intake	Weighted median	14	0.27986849	0.429280354	0.514434686	-0.561521004	1.121257983	1.322955819	0.570340913	3.068712164
Sterol ester (27:1/17:0) levels	White rice intake	Inverse variance weighted	14	0.377550554	0.35535647	0.288028799	-0.318948127	1.074049235	1.458707185	0.726913255	2.92720849
Sterol ester (27:1/17:0) levels	White rice intake	Simple mode	14	0.132423512	0.701057263	0.85309514	-1.241648724	1.506495748	1.141591695	0.288907496	4.510895751
Sterol ester (27:1/17:0) levels	White rice intake	Weighted mode	14	0.132423512	0.577323868	0.822146993	-0.99913127	1.263978294	1.141591695	0.368199168	3.539474587
Sterol ester (27:1/17:1) levels	White rice intake	MR Egger	14	-0.508890984	0.56275961	0.383643326	-1.611899819	0.59411785	0.601161907	0.199508224	1.811432286
Sterol ester (27:1/17:1) levels	White rice intake	Weighted median	14	0.360108067	0.403370532	0.371992363	-0.430498175	1.150714309	1.433484319	0.650185108	3.160449641
Sterol ester (27:1/17:1) levels	White rice intake	Inverse variance weighted	14	0.349198833	0.3311137	0.291599564	-0.299784019	0.998181685	1.417931093	0.74097824	2.713343626
Sterol ester (27:1/17:1) levels	White rice intake	Simple mode	14	0.473218706	0.67396003	0.494968136	-0.847742953	1.794180365	1.605152401	0.428380717	6.014542972
Sterol ester (27:1/17:1) levels	White rice intake	Weighted mode	14	0.229433788	0.533978601	0.67447278	-0.81716427	1.276031845	1.257887577	0.441682372	3.582395982
Sterol ester (27:1/18:0) levels	White rice intake	MR Egger	14	-0.599599426	0.59495358	0.333436354	-1.765708442	0.56650959	0.54903152	0.171065554	1.762105834
Sterol ester (27:1/18:0) levels	White rice intake	Weighted median	14	0.019718835	0.437765783	0.964072032	-0.8383021	0.877739769	1.019914535	0.432444148	2.40545667
Sterol ester (27:1/18:0) levels	White rice intake	Inverse variance weighted	14	0.038345612	0.330404084	0.907607594	-0.609246392	0.685937617	1.039090293	0.543760497	1.985632726
Sterol ester (27:1/18:0) levels	White rice intake	Simple mode	14	-0.320132161	0.705122938	0.65730936	-1.702173118	1.061908797	0.726053075	0.182286962	2.891885747
Sterol ester (27:1/18:0) levels	White rice intake	Weighted mode	14	-0.144283378	0.581997032	0.808076155	-1.28499756	0.996430804	0.865642409	0.276651259	2.708597042
Sterol ester (27:1/18:1) levels	White rice intake	MR Egger	14	-0.87763657	0.551787897	0.137699867	-1.959140847	0.203867707	0.415764381	0.140979492	1.226135934
Sterol ester (27:1/18:1) levels	White rice intake	Weighted median	14	-0.029702279	0.415328262	0.942987737	-0.843745671	0.784341114	0.970734499	0.430096502	2.190962871
Sterol ester (27:1/18:1) levels	White rice intake	Inverse variance weighted	14	0.120737825	0.338691377	0.721478645	-0.543097274	0.784572924	1.128329054	0.580946114	2.191470815
Sterol ester (27:1/18:1) levels	White rice intake	Simple mode	14	-0.055190843	0.637163763	0.932293878	-1.304031818	1.193650133	0.946304536	0.271435206	3.299101416
Sterol ester (27:1/18:1) levels	White rice intake	Weighted mode	14	-0.11858116	0.539748871	0.829519336	-1.176488947	0.939326627	0.888179728	0.308359507	2.558258176
Sterol ester (27:1/18:2) levels	White rice intake	MR Egger	14	-0.539594032	0.539300175	0.336796049	-1.596622374	0.517434311	0.582984878	0.202579602	1.677717622
Sterol ester (27:1/18:2) levels	White rice intake	Weighted median	14	0.169358415	0.396167928	0.669021388	-0.607130724	0.945847554	1.184544621	0.544912131	2.574994901
Sterol ester (27:1/18:2) levels	White rice intake	Inverse variance weighted	14	0.268092088	0.292603832	0.359546848	-0.305411422	0.841595599	1.307467537	0.736820168	2.320065919
Sterol ester (27:1/18:2) levels	White rice intake	Simple mode	14	0.488278966	0.598189371	0.429054655	-0.684172201	1.660730134	1.629509365	0.504507688	5.263152247
Sterol ester (27:1/18:2) levels	White rice intake	Weighted mode	14	0.001011326	0.5137376	0.998459201	-1.005914371	1.007937023	1.001011838	0.365710087	2.739942743
Sterol ester (27:1/18:3) levels	White rice intake	MR Egger	14	-0.14825604	0.53933318	0.788078068	-1.205349073	0.908836994	0.862210327	0.299587403	2.481434931
Sterol ester (27:1/18:3) levels	White rice intake	Weighted median	14	-0.122597575	0.415382168	0.767883841	-0.936746625	0.691551475	0.884619584	0.391900764	1.996811133
Sterol ester (27:1/18:3) levels	White rice intake	Inverse variance weighted	14	0.186984832	0.292586953	0.522774531	-0.386485595	0.76045526	1.205608999	0.679440513	2.139249913
Sterol ester (27:1/18:3) levels	White rice intake	Simple mode	14	-0.206880368	0.58544349	0.729472797	-1.354349609	0.940588873	0.813116919	0.258115116	2.561489366
Sterol ester (27:1/18:3) levels	White rice intake	Weighted mode	14	-0.180034412	0.500374266	0.72477463	-1.160767973	0.800699148	0.835241468	0.313245524	2.227097456
Sterol ester (27:1/20:2) levels	White rice intake	MR Egger	14	-0.837862442	0.598600302	0.186919932	-2.011119033	0.335394149	0.432634317	0.133838821	1.398491491
Sterol ester (27:1/20:2) levels	White rice intake	Weighted median	14	-0.416996044	0.447843219	0.351791187	-1.294768754	0.460776665	0.659023527	0.27396121	1.585304758
Sterol ester (27:1/20:2) levels	White rice intake	Inverse variance weighted	14	-0.292121327	0.324603596	0.368156171	-0.928344374	0.34410172	0.746677938	0.395207485	1.410722128
Sterol ester (27:1/20:2) levels	White rice intake	Simple mode	14	-0.056778507	0.709248328	0.93741319	-1.44690523	1.333348215	0.944803313	0.235297354	3.793724353
Sterol ester (27:1/20:2) levels	White rice intake	Weighted mode	14	-0.645987248	0.56721269	0.275305401	-1.757724119	0.465749624	0.524144826	0.172436863	1.593208048
Sterol ester (27:1/20:3) levels	White rice intake	MR Egger	14	-0.225553754	0.653679576	0.736027536	-1.506765722	1.055658215	0.79807416	0.221625619	2.873866154
Sterol ester (27:1/20:3) levels	White rice intake	Weighted median	14	0.248300661	0.417316884	0.551848092	-0.569640432	1.066241755	1.281845276	0.56572882	2.904443352
Sterol ester (27:1/20:3) levels	White rice intake	Inverse variance weighted	14	0.255916153	0.351359072	0.466392791	-0.432747628	0.944579934	1.291644423	0.648724191	2.571732853
Sterol ester (27:1/20:3) levels	White rice intake	Simple mode	14	0.227285786	0.582205277	0.702571685	-0.913836556	1.368408128	1.255188532	0.400982876	3.929091105
Sterol ester (27:1/20:3) levels	White rice intake	Weighted mode	14	0.24400175	0.529678359	0.652653764	-0.794167834	1.282171334	1.276346564	0.451957182	3.604457718
Sterol ester (27:1/20:4) levels	White rice intake	MR Egger	14	-0.071828009	0.625812703	0.910521141	-1.298420906	1.154764888	0.930690953	0.272962486	3.173277255
Sterol ester (27:1/20:4) levels	White rice intake	Weighted median	14	0.339098017	0.429255186	0.429546244	-0.502242147	1.180438181	1.403680924	0.605172252	3.255800522
Sterol ester (27:1/20:4) levels	White rice intake	Inverse variance weighted	14	0.173754691	0.329242781	0.597679583	-0.47156116	0.819070543	1.18976367	0.624027301	2.268390485
Sterol ester (27:1/20:4) levels	White rice intake	Simple mode	14	0.565331242	0.695529732	0.430963174	-0.797907032	1.928569517	1.760030683	0.45027038	6.879661957
Sterol ester (27:1/20:4) levels	White rice intake	Weighted mode	14	0.521342971	0.572533891	0.379086746	-0.600823456	1.643509398	1.684288081	0.5483599	5.173292835
Sterol ester (27:1/20:5) levels	White rice intake	MR Egger	14	0.129662598	0.539709805	0.814195412	-0.92816862	1.187493817	1.138444205	0.39527695	3.278853493
Sterol ester (27:1/20:5) levels	White rice intake	Weighted median	14	0.356010982	0.395950896	0.368583887	-0.420052774	1.132074738	1.427623226	0.657012146	3.102085843
Sterol ester (27:1/20:5) levels	White rice intake	Inverse variance weighted	14	0.203235066	0.292759052	0.487553083	-0.370572677	0.777042809	1.225360475	0.690338876	2.175030764
Sterol ester (27:1/20:5) levels	White rice intake	Simple mode	14	0.423650736	0.575366305	0.474617106	-0.704067222	1.551368694	1.52752799	0.494569683	4.717923159
Sterol ester (27:1/20:5) levels	White rice intake	Weighted mode	14	0.435362502	0.466335913	0.367536679	-0.478655888	1.349380892	1.545523213	0.619615665	3.855038107
Sterol ester (27:1/22:6) levels	White rice intake	MR Egger	14	0.274338705	0.539326937	0.620206711	-0.782742091	1.331419501	1.315660348	0.457150742	3.786414393
Sterol ester (27:1/22:6) levels	White rice intake	Weighted median	14	0.313469078	0.412896208	0.447735422	-0.49580749	1.122745646	1.368163156	0.609078883	3.073280772
Sterol ester (27:1/22:6) levels	White rice intake	Inverse variance weighted	14	0.243147144	0.292580455	0.405948943	-0.330310548	0.816604837	1.275256257	0.718700508	2.262804192
Sterol ester (27:1/22:6) levels	White rice intake	Simple mode	14	0.677771604	0.607713766	0.284922986	-0.513347378	1.868890586	1.969484048	0.598488854	6.481102184
Sterol ester (27:1/22:6) levels	White rice intake	Weighted mode	14	0.499073492	0.55696254	0.386511239	-0.592573085	1.59072007	1.647194425	0.552902787	4.907281243
Ceramide (d40:1) levels	White rice intake	MR Egger	14	-0.436358585	0.540282294	0.435010407	-1.495311882	0.622594713	0.6463859	0.224178677	1.863757689
Ceramide (d40:1) levels	White rice intake	Weighted median	14	0.514362667	0.422239999	0.223157067	-0.313227731	1.341953065	1.672572177	0.731083403	3.826509634
Ceramide (d40:1) levels	White rice intake	Inverse variance weighted	14	0.367605016	0.293339137	0.210142345	-0.207339693	0.942549724	1.444271462	0.81274352	2.566516993
Ceramide (d40:1) levels	White rice intake	Simple mode	14	1.165589856	0.75483778	0.146536803	-0.313892193	2.645071905	3.207814474	0.730597787	14.08445779
Ceramide (d40:1) levels	White rice intake	Weighted mode	14	0.720838141	0.568684389	0.22719185	-0.393783262	1.835459544	2.056155837	0.67450023	6.268013909
Ceramide (d40:2) levels	White rice intake	MR Egger	14	-0.215526881	0.707172767	0.765760472	-1.601585504	1.170531741	0.806116601	0.201576664	3.223706361
Ceramide (d40:2) levels	White rice intake	Weighted median	14	0.173668783	0.483055849	0.719205275	-0.77312068	1.120458247	1.189661465	0.461570405	3.066258985
Ceramide (d40:2) levels	White rice intake	Inverse variance weighted	14	0.252008389	0.378261023	0.505264864	-0.489383215	0.993399994	1.286606831	0.613004369	2.700400226
Ceramide (d40:2) levels	White rice intake	Simple mode	14	0.17528519	0.751145421	0.819118303	-1.296959836	1.647530215	1.191585996	0.273361595	5.194135575
Ceramide (d40:2) levels	White rice intake	Weighted mode	14	0.134004937	0.604624115	0.828042746	-1.051058329	1.319068203	1.143398464	0.349567596	3.739934892
Ceramide (d42:1) levels	White rice intake	MR Egger	14	-0.423773456	0.538478504	0.446556652	-1.479191324	0.631644411	0.654572154	0.227821848	1.880700683
Ceramide (d42:1) levels	White rice intake	Weighted median	14	0.623430728	0.425088987	0.142487961	-0.209743686	1.456605142	1.865316471	0.810792037	4.291366192
Ceramide (d42:1) levels	White rice intake	Inverse variance weighted	14	0.442160501	0.292204628	0.130231942	-0.130560569	1.014881571	1.55606547	0.877603336	2.759036628
Ceramide (d42:1) levels	White rice intake	Simple mode	14	1.252181928	0.709020201	0.100841048	-0.137497665	2.641861522	3.49796695	0.871536385	14.03931379
Ceramide (d42:1) levels	White rice intake	Weighted mode	14	0.934141419	0.540822701	0.107787262	-0.125871076	1.994153913	2.545027406	0.881728515	7.345985056
Ceramide (d42:2) levels	White rice intake	MR Egger	14	-0.318042926	0.538349338	0.565632751	-1.373207628	0.737121776	0.727571556	0.253293185	2.089911616
Ceramide (d42:2) levels	White rice intake	Weighted median	14	0.245032711	0.381119174	0.52026993	-0.50196087	0.992026293	1.277663107	0.605342497	2.696693232
Ceramide (d42:2) levels	White rice intake	Inverse variance weighted	14	0.413468526	0.292109986	0.156935147	-0.159067046	0.986004099	1.512053297	0.852939171	2.680502023
Ceramide (d42:2) levels	White rice intake	Simple mode	14	0.384616378	0.61865567	0.544890007	-0.827948736	1.597181492	1.469050653	0.436944657	4.939091917
Ceramide (d42:2) levels	White rice intake	Weighted mode	14	0.114252806	0.51310474	0.827253019	-0.891432484	1.119938096	1.121035494	0.410067916	3.064664482
Cholesterol levels	White rice intake	MR Egger	14	-0.467582087	0.550409217	0.412221514	-1.546384152	0.611219978	0.626515298	0.213016819	1.842678054
Cholesterol levels	White rice intake	Weighted median	14	0.324242973	0.435208335	0.456253992	-0.528765365	1.17725131	1.382983293	0.589332131	3.245441218
Cholesterol levels	White rice intake	Inverse variance weighted	14	0.276490592	0.316098547	0.381738549	-0.34306256	0.896043744	1.318494549	0.709593818	2.449891515
Cholesterol levels	White rice intake	Simple mode	14	0.381476519	0.625574353	0.552503122	-0.844649213	1.607602251	1.464445275	0.429708068	4.99083011
Cholesterol levels	White rice intake	Weighted mode	14	0.398707854	0.515005697	0.452673942	-0.610703312	1.40811902	1.489898287	0.542968858	4.088258234
Diacylglycerol (16:0_18:1) levels	White rice intake	MR Egger	14	-0.399546379	0.578651512	0.503030343	-1.533703342	0.734610583	0.670624186	0.215735245	2.084670029
Diacylglycerol (16:0_18:1) levels	White rice intake	Weighted median	14	-0.321220213	0.442366861	0.467753032	-1.188259261	0.545818834	0.725263521	0.304751295	1.726021129
Diacylglycerol (16:0_18:1) levels	White rice intake	Inverse variance weighted	14	-0.03651605	0.313202341	0.907185497	-0.650392639	0.577360539	0.96414262	0.521840842	1.781330468
Diacylglycerol (16:0_18:1) levels	White rice intake	Simple mode	14	-0.286472725	0.670081813	0.675997793	-1.599833077	1.026887628	0.750907559	0.201930222	2.792361427
Diacylglycerol (16:0_18:1) levels	White rice intake	Weighted mode	14	-0.33197819	0.575104145	0.57363295	-1.459182313	0.795225934	0.717502972	0.232426249	2.214941371
Diacylglycerol (16:0_18:2) levels	White rice intake	MR Egger	14	-0.701140038	0.590015159	0.257685374	-1.85756975	0.455289674	0.4960195	0.156051414	1.576630026
Diacylglycerol (16:0_18:2) levels	White rice intake	Weighted median	14	-0.456120512	0.44941854	0.31014752	-1.336980851	0.424739827	0.633737459	0.262637414	1.529192513
Diacylglycerol (16:0_18:2) levels	White rice intake	Inverse variance weighted	14	-0.112973114	0.319294016	0.723472599	-0.738789385	0.512843158	0.893174674	0.477691867	1.670032617
Diacylglycerol (16:0_18:2) levels	White rice intake	Simple mode	14	-0.594612922	0.60613791	0.344504323	-1.782643226	0.593417382	0.551776105	0.168192987	1.81016388
Diacylglycerol (16:0_18:2) levels	White rice intake	Weighted mode	14	-0.49257709	0.559176809	0.394368233	-1.588563635	0.603409455	0.611049633	0.204218734	1.828341835
Diacylglycerol (16:1_18:1) levels	White rice intake	MR Egger	14	-0.891539114	0.580428576	0.150475104	-2.029179122	0.246100895	0.410024193	0.131443376	1.279028615
Diacylglycerol (16:1_18:1) levels	White rice intake	Weighted median	14	-0.356188382	0.442697056	0.421057935	-1.223874611	0.511497847	0.700340676	0.294088478	1.667787416
Diacylglycerol (16:1_18:1) levels	White rice intake	Inverse variance weighted	14	0.032989885	0.344704696	0.923755049	-0.642631318	0.708611088	1.033540085	0.525906774	2.031168185
Diacylglycerol (16:1_18:1) levels	White rice intake	Simple mode	14	0.031550079	0.819590625	0.969877959	-1.574847547	1.637947704	1.032053058	0.207039114	5.14460043
Diacylglycerol (16:1_18:1) levels	White rice intake	Weighted mode	14	-0.462779476	0.622864592	0.470704541	-1.683594076	0.758035124	0.629531444	0.185705336	2.134078899
Diacylglycerol (18:1_18:1) levels	White rice intake	MR Egger	14	-0.524600137	0.551058378	0.359885914	-1.604674559	0.555474284	0.591791953	0.200954943	1.742767356
Diacylglycerol (18:1_18:1) levels	White rice intake	Weighted median	14	0.070320506	0.421072553	0.867367452	-0.754981697	0.89562271	1.072851982	0.470019217	2.448860244
Diacylglycerol (18:1_18:1) levels	White rice intake	Inverse variance weighted	14	0.118327877	0.302048832	0.695242338	-0.473687834	0.710343587	1.125613113	0.622701609	2.034690232
Diacylglycerol (18:1_18:1) levels	White rice intake	Simple mode	14	-0.003498931	0.754514961	0.99637037	-1.482348256	1.475350393	0.996507183	0.227103764	4.372567622
Diacylglycerol (18:1_18:1) levels	White rice intake	Weighted mode	14	-0.021659437	0.630892563	0.973134414	-1.25820886	1.214889986	0.978573444	0.284162546	3.369923304
Diacylglycerol (18:1_18:2) levels	White rice intake	MR Egger	14	-0.319215882	0.563109453	0.58124412	-1.422910411	0.784478647	0.726718647	0.241011553	2.19126422
Diacylglycerol (18:1_18:2) levels	White rice intake	Weighted median	14	-0.015056802	0.406964736	0.970486756	-0.812707685	0.782594082	0.985055985	0.44365516	2.187138529
Diacylglycerol (18:1_18:2) levels	White rice intake	Inverse variance weighted	14	0.129423702	0.305042081	0.671360553	-0.468458778	0.727306182	1.138172268	0.625966278	2.06949824
Diacylglycerol (18:1_18:2) levels	White rice intake	Simple mode	14	-0.033843436	0.583178158	0.954605088	-1.176872626	1.109185755	0.966722847	0.308241218	3.031888689
Diacylglycerol (18:1_18:2) levels	White rice intake	Weighted mode	14	-0.094552911	0.54616575	0.865222547	-1.165037781	0.975931959	0.909779596	0.311910878	2.653639143
Diacylglycerol (18:1_18:3) levels	White rice intake	MR Egger	14	0.048673484	0.665433117	0.942895366	-1.255575426	1.352922394	1.049877493	0.284911855	3.868714935
Diacylglycerol (18:1_18:3) levels	White rice intake	Weighted median	14	-0.402472628	0.442439579	0.36299822	-1.269654203	0.464708947	0.668664641	0.280928749	1.591550895
Diacylglycerol (18:1_18:3) levels	White rice intake	Inverse variance weighted	14	-0.405029008	0.356358406	0.255714878	-1.103491485	0.293433468	0.666957463	0.331710896	1.341023955
Diacylglycerol (18:1_18:3) levels	White rice intake	Simple mode	14	-0.614213114	0.791451744	0.451602917	-2.165458532	0.937032304	0.541066485	0.11469733	2.552395434
Diacylglycerol (18:1_18:3) levels	White rice intake	Weighted mode	14	-0.707457712	0.62454815	0.277779037	-1.931572086	0.516656662	0.492895689	0.144920192	1.676413453
Phosphatidylcholine (16:0_0:0) levels	White rice intake	MR Egger	14	0.248743976	0.540264041	0.653452169	-0.810173544	1.307661496	1.282413663	0.444780871	3.697516937
Phosphatidylcholine (16:0_0:0) levels	White rice intake	Weighted median	14	0.20797139	0.41576706	0.616926289	-0.606932048	1.022874828	1.231177945	0.545020403	2.781178692
Phosphatidylcholine (16:0_0:0) levels	White rice intake	Inverse variance weighted	14	0.101892622	0.293060233	0.728076826	-0.472505433	0.676290678	1.10726457	0.623438327	1.966569547
Phosphatidylcholine (16:0_0:0) levels	White rice intake	Simple mode	14	0.26588337	0.687977164	0.705399262	-1.082551871	1.614318612	1.304582896	0.338730026	5.024463145
Phosphatidylcholine (16:0_0:0) levels	White rice intake	Weighted mode	14	0.047638097	0.583696393	0.936196438	-1.096406833	1.191683027	1.048791026	0.334069296	3.292618112
Phosphatidylcholine (18:0_0:0) levels	White rice intake	MR Egger	14	0.029780251	0.539887316	0.956918644	-1.028398889	1.087959391	1.030228118	0.357579026	2.968210931
Phosphatidylcholine (18:0_0:0) levels	White rice intake	Weighted median	14	0.070558954	0.385984508	0.854952945	-0.685970682	0.827088589	1.073107831	0.503601156	2.286651657
Phosphatidylcholine (18:0_0:0) levels	White rice intake	Inverse variance weighted	14	-0.123809103	0.292885568	0.672498277	-0.697864815	0.450246609	0.883548492	0.497646738	1.568698994
Phosphatidylcholine (18:0_0:0) levels	White rice intake	Simple mode	14	0.327550439	0.642286575	0.618616218	-0.931331247	1.586432126	1.387565037	0.394028811	4.886284143
Phosphatidylcholine (18:0_0:0) levels	White rice intake	Weighted mode	14	0.133509455	0.549207079	0.811725486	-0.942936419	1.20995533	1.142832072	0.389482471	3.353334855
Phosphatidylcholine (18:1_0:0) levels	White rice intake	MR Egger	14	0.085905921	0.539935949	0.876233419	-0.972368539	1.144180382	1.089703806	0.378186228	3.139866811
Phosphatidylcholine (18:1_0:0) levels	White rice intake	Weighted median	14	-0.006130227	0.387280964	0.987370902	-0.765200916	0.752940462	0.993888525	0.465240447	2.123234136
Phosphatidylcholine (18:1_0:0) levels	White rice intake	Inverse variance weighted	14	0.026693883	0.2929054	0.92738546	-0.547400702	0.600788468	1.027053356	0.578451426	1.823556049
Phosphatidylcholine (18:1_0:0) levels	White rice intake	Simple mode	14	0.343838802	0.587127461	0.568152762	-0.806931021	1.494608625	1.410351272	0.446225424	4.457591623
Phosphatidylcholine (18:1_0:0) levels	White rice intake	Weighted mode	14	0.372183603	0.570277341	0.525364223	-0.745559986	1.489927191	1.450899346	0.47446853	4.436772472
Phosphatidylcholine (18:2_0:0) levels	White rice intake	MR Egger	14	0.223452328	0.539543325	0.686070287	-0.834052589	1.280957245	1.25038603	0.434285734	3.600084239
Phosphatidylcholine (18:2_0:0) levels	White rice intake	Weighted median	14	0.01396278	0.382967983	0.970916058	-0.736654466	0.764580026	1.014060715	0.478712789	2.148092042
Phosphatidylcholine (18:2_0:0) levels	White rice intake	Inverse variance weighted	14	0.019849932	0.292703971	0.945932326	-0.553849851	0.593549715	1.020048252	0.57473291	1.810403438
Phosphatidylcholine (18:2_0:0) levels	White rice intake	Simple mode	14	0.13256282	0.549243143	0.81304474	-0.943953741	1.209079381	1.141750739	0.389086443	3.350398792
Phosphatidylcholine (18:2_0:0) levels	White rice intake	Weighted mode	14	0.035956374	0.502875795	0.944086941	-0.949680184	1.021592931	1.036610622	0.386864729	2.777615793
Phosphatidylcholine (20:4_0:0) levels	White rice intake	MR Egger	14	0.641543287	0.571345625	0.283458989	-0.478294138	1.761380713	1.899409954	0.619839852	5.820468244
Phosphatidylcholine (20:4_0:0) levels	White rice intake	Weighted median	14	0.398273696	0.438923577	0.364202004	-0.462016516	1.258563907	1.489251576	0.630011935	3.520362288
Phosphatidylcholine (20:4_0:0) levels	White rice intake	Inverse variance weighted	14	0.071824736	0.311198248	0.817469731	-0.53812383	0.681773301	1.074467012	0.583842614	1.977381118
Phosphatidylcholine (20:4_0:0) levels	White rice intake	Simple mode	14	0.434030697	0.783719675	0.58910921	-1.102059866	1.97012126	1.543466248	0.33218612	7.17154606
Phosphatidylcholine (20:4_0:0) levels	White rice intake	Weighted mode	14	0.604623787	0.65910556	0.375669777	-0.687223112	1.896470685	1.830563397	0.502970825	6.662339404
Phosphatidylethanolamine (18:0_0:0) levels	White rice intake	MR Egger	14	-0.610755397	0.574168471	0.308392154	-1.736125601	0.514614807	0.542940578	0.176201756	1.672993952
Phosphatidylethanolamine (18:0_0:0) levels	White rice intake	Weighted median	14	-0.496156778	0.435608296	0.25470418	-1.349949038	0.357635482	0.608866177	0.259253472	1.429944285
Phosphatidylethanolamine (18:0_0:0) levels	White rice intake	Inverse variance weighted	14	-0.35214938	0.312715503	0.260122582	-0.965071766	0.260773006	0.703175074	0.380955859	1.297933009
Phosphatidylethanolamine (18:0_0:0) levels	White rice intake	Simple mode	14	0.310990287	0.648435826	0.639479363	-0.959943931	1.581924505	1.364775965	0.382914355	4.864308197
Phosphatidylethanolamine (18:0_0:0) levels	White rice intake	Weighted mode	14	-0.632031353	0.557827652	0.277669159	-1.72537355	0.461310844	0.531511017	0.178106508	1.58615182
Phosphatidylethanolamine (18:1_0:0) levels	White rice intake	MR Egger	14	-0.337501896	0.631249987	0.60265328	-1.57475187	0.899748079	0.713550622	0.207058924	2.458983562
Phosphatidylethanolamine (18:1_0:0) levels	White rice intake	Weighted median	14	0.093806982	0.488397628	0.847686653	-0.86345237	1.051066334	1.098347725	0.421703689	2.860699953
Phosphatidylethanolamine (18:1_0:0) levels	White rice intake	Inverse variance weighted	14	0.210881124	0.343885207	0.539723504	-0.463133881	0.884896129	1.234765562	0.629308375	2.422732727
Phosphatidylethanolamine (18:1_0:0) levels	White rice intake	Simple mode	14	-0.32228199	0.79219446	0.690757386	-1.874983131	1.230419151	0.724493861	0.153357554	3.422663848
Phosphatidylethanolamine (18:1_0:0) levels	White rice intake	Weighted mode	14	-0.041633015	0.630310175	0.94834171	-1.277040959	1.193774929	0.959221736	0.278861243	3.299513155
Phosphatidylethanolamine (18:2_0:0) levels	White rice intake	MR Egger	14	-0.866075013	0.548118803	0.140071673	-1.940387867	0.208237841	0.42059916	0.143648223	1.231506038
Phosphatidylethanolamine (18:2_0:0) levels	White rice intake	Weighted median	14	-0.693321749	0.432901588	0.109250958	-1.541808861	0.155165363	0.499912723	0.213993666	1.167851065
Phosphatidylethanolamine (18:2_0:0) levels	White rice intake	Inverse variance weighted	14	-0.265440797	0.297736474	0.372645269	-0.849004286	0.318122693	0.766867843	0.427840727	1.374544898
Phosphatidylethanolamine (18:2_0:0) levels	White rice intake	Simple mode	14	-0.776505717	0.639162379	0.246017383	-2.02926398	0.476252547	0.460010614	0.131432222	1.610029572
Phosphatidylethanolamine (18:2_0:0) levels	White rice intake	Weighted mode	14	-0.791567806	0.513672205	0.147299732	-1.798365327	0.215229715	0.453133812	0.165569319	1.240146745
Phosphatidylcholine (14:0_16:0) levels	White rice intake	MR Egger	14	-0.255009385	0.624889703	0.690397071	-1.479793204	0.969774433	0.774909225	0.227684768	2.637349494
Phosphatidylcholine (14:0_16:0) levels	White rice intake	Weighted median	14	0.149912561	0.472220878	0.750892464	-0.775640359	1.075465481	1.161732658	0.460408859	2.931357075
Phosphatidylcholine (14:0_16:0) levels	White rice intake	Inverse variance weighted	14	0.24540445	0.33820791	0.468082588	-0.417483054	0.908291954	1.278138152	0.658702654	2.480082817
Phosphatidylcholine (14:0_16:0) levels	White rice intake	Simple mode	14	0.495330033	0.670122513	0.472943931	-0.818110093	1.808770159	1.641039747	0.441264816	6.102937173
Phosphatidylcholine (14:0_16:0) levels	White rice intake	Weighted mode	14	0.389922168	0.589577449	0.519932496	-0.765649632	1.545493968	1.476865842	0.465031733	4.690287906
Phosphatidylcholine (14:0_18:1) levels	White rice intake	MR Egger	14	-0.480752604	0.569997185	0.415484527	-1.597947086	0.636441877	0.618317868	0.20231142	1.889744959
Phosphatidylcholine (14:0_18:1) levels	White rice intake	Weighted median	14	0.059634675	0.420249001	0.887156473	-0.764053367	0.883322716	1.061448701	0.46577464	2.418923764
Phosphatidylcholine (14:0_18:1) levels	White rice intake	Inverse variance weighted	14	0.080148146	0.313298278	0.798089386	-0.53391648	0.694212771	1.083447564	0.586304218	2.002132317
Phosphatidylcholine (14:0_18:1) levels	White rice intake	Simple mode	14	-0.119737985	0.674210557	0.86177661	-1.441190677	1.201714708	0.887152854	0.236645822	3.325814838
Phosphatidylcholine (14:0_18:1) levels	White rice intake	Weighted mode	14	-0.042884445	0.540540786	0.937973482	-1.102344385	1.016575496	0.958022088	0.33209162	2.76371419
Phosphatidylcholine (14:0_18:2) levels	White rice intake	MR Egger	14	0.242405203	0.629038027	0.70671558	-0.990509329	1.475319735	1.274310443	0.371387484	4.372433571
Phosphatidylcholine (14:0_18:2) levels	White rice intake	Weighted median	14	0.595316997	0.427489522	0.163744259	-0.242562466	1.433196459	1.813605761	0.784614734	4.192077605
Phosphatidylcholine (14:0_18:2) levels	White rice intake	Inverse variance weighted	14	0.342340386	0.328460256	0.297291999	-0.301441715	0.986122487	1.408239561	0.739750941	2.68081938
Phosphatidylcholine (14:0_18:2) levels	White rice intake	Simple mode	14	0.923397369	0.731679061	0.229112401	-0.510693592	2.357488329	2.517829873	0.600079224	10.56438385
Phosphatidylcholine (14:0_18:2) levels	White rice intake	Weighted mode	14	0.666583284	0.535848494	0.23547176	-0.383679764	1.716846331	1.94757164	0.681349585	5.566944453
Phosphatidylcholine (15:0_18:1) levels	White rice intake	MR Egger	14	-0.233800632	0.680085239	0.736959323	-1.566767699	1.099166436	0.791519604	0.208718735	3.001662903
Phosphatidylcholine (15:0_18:1) levels	White rice intake	Weighted median	14	0.670839365	0.467516464	0.151315601	-0.245492904	1.587171635	1.955878328	0.782318835	4.88989893
Phosphatidylcholine (15:0_18:1) levels	White rice intake	Inverse variance weighted	14	0.595846372	0.383755118	0.120501176	-0.15631366	1.348006404	1.814566093	0.855290878	3.849743043
Phosphatidylcholine (15:0_18:1) levels	White rice intake	Simple mode	14	1.237219848	0.73434426	0.115868713	-0.202094901	2.676534597	3.446019676	0.817017388	14.53463754
Phosphatidylcholine (15:0_18:1) levels	White rice intake	Weighted mode	14	0.89805885	0.571340125	0.13999874	-0.221767795	2.017885494	2.454833282	0.801101363	7.522401938
Phosphatidylcholine (15:0_18:2) levels	White rice intake	MR Egger	14	-0.616534222	0.561247576	0.293535215	-1.716579471	0.483511027	0.539812068	0.179679698	1.621758456
Phosphatidylcholine (15:0_18:2) levels	White rice intake	Weighted median	14	0.082961671	0.428661098	0.846538637	-0.757214081	0.923137422	1.086500163	0.468971125	2.517175456
Phosphatidylcholine (15:0_18:2) levels	White rice intake	Inverse variance weighted	14	0.519164466	0.337126011	0.123567288	-0.141602515	1.179931447	1.680622845	0.867966191	3.254151112
Phosphatidylcholine (15:0_18:2) levels	White rice intake	Simple mode	14	1.682823774	0.795184323	0.054187039	0.124262501	3.241385048	5.380728502	1.132313065	25.56911167
Phosphatidylcholine (15:0_18:2) levels	White rice intake	Weighted mode	14	-0.160541639	0.558779329	0.778405306	-1.255749124	0.934665846	0.85168236	0.284862371	2.546362439
Phosphatidylcholine (16:0_16:0) levels	White rice intake	MR Egger	14	-0.551137104	0.576663132	0.358064355	-1.681396842	0.579122635	0.576294131	0.186113823	1.78447211
Phosphatidylcholine (16:0_16:0) levels	White rice intake	Weighted median	14	0.487460242	0.394145855	0.216179574	-0.285065633	1.259986117	1.628175792	0.751964899	3.525372545
Phosphatidylcholine (16:0_16:0) levels	White rice intake	Inverse variance weighted	14	0.133943376	0.324641098	0.679907694	-0.502353176	0.770239928	1.143328078	0.605105065	2.160284504
Phosphatidylcholine (16:0_16:0) levels	White rice intake	Simple mode	14	0.4601911	0.610056269	0.464089856	-0.735519187	1.655901386	1.58437673	0.479256571	5.237799075
Phosphatidylcholine (16:0_16:0) levels	White rice intake	Weighted mode	14	0.573098403	0.485387689	0.25887324	-0.378261467	1.524458272	1.773754352	0.685051359	4.592654928
Phosphatidylcholine (16:0_16:1) levels	White rice intake	MR Egger	14	-0.846754505	0.636612147	0.208214121	-2.094514312	0.401005302	0.428804358	0.123130032	1.493325186
Phosphatidylcholine (16:0_16:1) levels	White rice intake	Weighted median	14	0.043274757	0.405213609	0.914951674	-0.750943917	0.83749343	1.044224763	0.471920888	2.310568112
Phosphatidylcholine (16:0_16:1) levels	White rice intake	Inverse variance weighted	14	0.131119524	0.375218072	0.726752365	-0.604307897	0.866546945	1.140104043	0.546452497	2.378682933
Phosphatidylcholine (16:0_16:1) levels	White rice intake	Simple mode	14	-0.094466412	0.662713857	0.888835282	-1.393385572	1.204452747	0.909858294	0.248233468	3.334933526
Phosphatidylcholine (16:0_16:1) levels	White rice intake	Weighted mode	14	-0.071636844	0.502390739	0.888798826	-1.056322693	0.913049005	0.930868885	0.34773218	2.491908805
Phosphatidylcholine (16:0_17:1) levels	White rice intake	MR Egger	14	-0.496024062	0.619075002	0.438573548	-1.709411066	0.717362941	0.608946988	0.180972342	2.049022687
Phosphatidylcholine (16:0_17:1) levels	White rice intake	Weighted median	14	0.73478538	0.434805908	0.091044062	-0.117434201	1.58700496	2.085034454	0.889199019	4.889083976
Phosphatidylcholine (16:0_17:1) levels	White rice intake	Inverse variance weighted	14	0.466328109	0.365862912	0.202451592	-0.250763199	1.183419417	1.594129962	0.77820663	3.265521313
Phosphatidylcholine (16:0_17:1) levels	White rice intake	Simple mode	14	0.941406593	0.80437972	0.262868033	-0.635177659	2.517990845	2.563584805	0.529841349	12.40365076
Phosphatidylcholine (16:0_17:1) levels	White rice intake	Weighted mode	14	0.80098683	0.705775568	0.276908653	-0.582333283	2.184306943	2.227738243	0.558593488	8.884488964
Phosphatidylcholine (16:0_18:0) levels	White rice intake	MR Egger	14	-0.220560996	0.552209671	0.696604575	-1.302891951	0.861769958	0.802068714	0.271744783	2.367347093
Phosphatidylcholine (16:0_18:0) levels	White rice intake	Weighted median	14	0.235944507	0.422301906	0.576359315	-0.591767228	1.063656242	1.266104048	0.553348527	2.896943576
Phosphatidylcholine (16:0_18:0) levels	White rice intake	Inverse variance weighted	14	0.396545612	0.30832634	0.198400122	-0.207774014	1.000865238	1.486680247	0.812390605	2.720634808
Phosphatidylcholine (16:0_18:0) levels	White rice intake	Simple mode	14	0.211334512	0.606515585	0.733087579	-0.977436035	1.400105059	1.235325517	0.376274618	4.055626023
Phosphatidylcholine (16:0_18:0) levels	White rice intake	Weighted mode	14	0.045737438	0.51791437	0.930975571	-0.969374728	1.060849604	1.046799525	0.379320142	2.888824303
Phosphatidylcholine (16:0_18:1) levels	White rice intake	MR Egger	14	-0.97574645	0.570413407	0.112859357	-2.093756729	0.142263828	0.376910903	0.123223349	1.152880771
Phosphatidylcholine (16:0_18:1) levels	White rice intake	Weighted median	14	0.142309509	0.433579506	0.742745251	-0.707506323	0.99212534	1.152933436	0.492871729	2.696960344
Phosphatidylcholine (16:0_18:1) levels	White rice intake	Inverse variance weighted	14	0.316271422	0.376704824	0.401147512	-0.422070034	1.054612877	1.372002596	0.655688117	2.870863562
Phosphatidylcholine (16:0_18:1) levels	White rice intake	Simple mode	14	1.176066523	0.72433787	0.128439746	-0.243635702	2.595768749	3.241598341	0.783773109	13.40688994
Phosphatidylcholine (16:0_18:1) levels	White rice intake	Weighted mode	14	0.039633819	0.564743601	0.945118334	-1.067263638	1.146531277	1.040429719	0.343948398	3.14725699
Phosphatidylcholine (16:0_18:2) levels	White rice intake	MR Egger	14	-0.72551958	0.538760978	0.202978616	-1.781491097	0.330451937	0.484072989	0.168386879	1.391596901
Phosphatidylcholine (16:0_18:2) levels	White rice intake	Weighted median	14	0.341093377	0.413387536	0.409304767	-0.469146194	1.151332948	1.406484568	0.625536127	3.162405423
Phosphatidylcholine (16:0_18:2) levels	White rice intake	Inverse variance weighted	14	0.526047431	0.354447415	0.137773397	-0.168669503	1.220764365	1.692230415	0.844788057	3.389777771
Phosphatidylcholine (16:0_18:2) levels	White rice intake	Simple mode	14	0.439654449	0.705325352	0.543845799	-0.942783241	1.822092139	1.552170771	0.389542136	6.18478435
Phosphatidylcholine (16:0_18:2) levels	White rice intake	Weighted mode	14	0.127340066	0.555497277	0.822252434	-0.961434598	1.216114729	1.1358032	0.382343982	3.374053125
Phosphatidylcholine (16:0_18:3) levels	White rice intake	MR Egger	14	0.177686971	0.539276633	0.747464399	-0.879295231	1.234669172	1.194451364	0.415075341	3.437241197
Phosphatidylcholine (16:0_18:3) levels	White rice intake	Weighted median	14	0.298233504	0.413596714	0.470864482	-0.512416055	1.108883063	1.347476392	0.5990465	3.030971098
Phosphatidylcholine (16:0_18:3) levels	White rice intake	Inverse variance weighted	14	0.302902407	0.292494659	0.300396868	-0.270387124	0.876191938	1.353782339	0.763084029	2.40173631
Phosphatidylcholine (16:0_18:3) levels	White rice intake	Simple mode	14	0.388451237	0.633258359	0.550183487	-0.852735147	1.629637622	1.474695072	0.426247487	5.10202552
Phosphatidylcholine (16:0_18:3) levels	White rice intake	Weighted mode	14	0.345745843	0.485016796	0.488535382	-0.604887076	1.296378762	1.413043435	0.546136095	3.656033302
Phosphatidylcholine (16:0_20:1) levels	White rice intake	MR Egger	14	-0.290807839	0.616538281	0.645616849	-1.49922287	0.917607192	0.747659335	0.223303629	2.503293319
Phosphatidylcholine (16:0_20:1) levels	White rice intake	Weighted median	14	0.014776729	0.421666382	0.972044935	-0.81168938	0.841242838	1.014886445	0.444107166	2.319247635
Phosphatidylcholine (16:0_20:1) levels	White rice intake	Inverse variance weighted	14	0.244114349	0.335017634	0.466208938	-0.412520215	0.900748912	1.276490287	0.661979815	2.461445828
Phosphatidylcholine (16:0_20:1) levels	White rice intake	Simple mode	14	-0.033719174	0.619529473	0.957422463	-1.247996942	1.180558594	0.966842981	0.287079258	3.256192583
Phosphatidylcholine (16:0_20:1) levels	White rice intake	Weighted mode	14	-0.033719174	0.500254735	0.947285736	-1.014218455	0.946780106	0.966842981	0.362685774	2.577397338
Phosphatidylcholine (16:0_20:2) levels	White rice intake	MR Egger	14	-0.201135825	0.571597058	0.73102726	-1.321466058	0.919194408	0.817801346	0.266743953	2.507269739
Phosphatidylcholine (16:0_20:2) levels	White rice intake	Weighted median	14	0.550517444	0.407615318	0.176829738	-0.24840858	1.349443469	1.734150112	0.780041169	3.855279349
Phosphatidylcholine (16:0_20:2) levels	White rice intake	Inverse variance weighted	14	0.423614778	0.318284664	0.183211869	-0.200223163	1.047452719	1.527473064	0.818548063	2.850381141
Phosphatidylcholine (16:0_20:2) levels	White rice intake	Simple mode	14	0.834347022	0.554749305	0.156481074	-0.252961616	1.921655659	2.303309546	0.776497687	6.832261007
Phosphatidylcholine (16:0_20:2) levels	White rice intake	Weighted mode	14	0.715914285	0.48898962	0.166934335	-0.24250537	1.674333941	2.046056506	0.784659534	5.335240378
Phosphatidylcholine (16:0_20:3) levels	White rice intake	MR Egger	14	-0.543548074	0.671350283	0.433911783	-1.859394629	0.772298482	0.580684282	0.155766899	2.164736147
Phosphatidylcholine (16:0_20:3) levels	White rice intake	Weighted median	14	0.127263949	0.440560422	0.772682147	-0.736234477	0.990762376	1.13571675	0.478913886	2.693286987
Phosphatidylcholine (16:0_20:3) levels	White rice intake	Inverse variance weighted	14	0.458796005	0.393270183	0.243364743	-0.312013554	1.229605564	1.582167915	0.731971607	3.419880347
Phosphatidylcholine (16:0_20:3) levels	White rice intake	Simple mode	14	0.183059167	0.73050046	0.806044838	-1.248721735	1.61484007	1.200885459	0.28687126	5.027083876
Phosphatidylcholine (16:0_20:3) levels	White rice intake	Weighted mode	14	0.135600188	0.55750961	0.81162698	-0.957118648	1.228319023	1.145223927	0.383997726	3.415483358
Phosphatidylcholine (16:0_20:4) levels	White rice intake	MR Egger	14	-0.126628337	0.591171526	0.833988458	-1.285324528	1.032067853	0.881061069	0.276560817	2.806864021
Phosphatidylcholine (16:0_20:4) levels	White rice intake	Weighted median	14	0.570234904	0.425602539	0.180300731	-0.263946072	1.404415881	1.768682474	0.768014956	4.073146842
Phosphatidylcholine (16:0_20:4) levels	White rice intake	Inverse variance weighted	14	0.383852081	0.321441658	0.232416225	-0.246173568	1.01387773	1.467928291	0.78178652	2.756268384
Phosphatidylcholine (16:0_20:4) levels	White rice intake	Simple mode	14	0.759920016	0.591199826	0.221084869	-0.398831643	1.918671675	2.1381052	0.671103677	6.811904037
Phosphatidylcholine (16:0_20:4) levels	White rice intake	Weighted mode	14	0.657358526	0.523190104	0.231064575	-0.368094077	1.68281113	1.929688376	0.692052073	5.380660465
Phosphatidylcholine (16:0_20:5) levels	White rice intake	MR Egger	14	0.287472232	0.540137948	0.604288221	-0.771198145	1.34614261	1.333053576	0.462458644	3.842574597
Phosphatidylcholine (16:0_20:5) levels	White rice intake	Weighted median	14	0.336643358	0.367567043	0.359735468	-0.383788046	1.057074762	1.400239591	0.681275811	2.877940005
Phosphatidylcholine (16:0_20:5) levels	White rice intake	Inverse variance weighted	14	0.34954332	0.292991208	0.232862944	-0.224719447	0.923806087	1.418419637	0.798740277	2.518859166
Phosphatidylcholine (16:0_20:5) levels	White rice intake	Simple mode	14	0.233203436	0.578837001	0.693581623	-0.901317085	1.367723957	1.262638319	0.406034525	3.926403853
Phosphatidylcholine (16:0_20:5) levels	White rice intake	Weighted mode	14	0.327717152	0.533651429	0.549743406	-0.718239649	1.373673953	1.387796381	0.487609865	3.949835582
Phosphatidylcholine (16:0_22:4) levels	White rice intake	MR Egger	14	-0.740461315	0.550779974	0.203686453	-1.819990064	0.339067433	0.476893866	0.162027361	1.403637993
Phosphatidylcholine (16:0_22:4) levels	White rice intake	Weighted median	14	-0.059666046	0.418666944	0.886673748	-0.880253256	0.760921164	0.942079092	0.414677879	2.140246831
Phosphatidylcholine (16:0_22:4) levels	White rice intake	Inverse variance weighted	14	0.471343343	0.336473965	0.161264454	-0.188145628	1.130832315	1.602144979	0.828494047	3.098234133
Phosphatidylcholine (16:0_22:4) levels	White rice intake	Simple mode	14	1.196990896	0.754134557	0.136473761	-0.281112835	2.675094627	3.310141363	0.754943147	14.51372317
Phosphatidylcholine (16:0_22:4) levels	White rice intake	Weighted mode	14	-0.005669523	0.538826628	0.99176459	-1.061769715	1.050430669	0.994346519	0.345843225	2.858882085
Phosphatidylcholine (16:0_22:5) levels	White rice intake	MR Egger	14	-0.437356374	0.538541856	0.432542716	-1.492898412	0.618185663	0.645741265	0.224720379	1.855558379
Phosphatidylcholine (16:0_22:5) levels	White rice intake	Weighted median	14	0.402051348	0.403480516	0.319027712	-0.388770463	1.192873159	1.49488809	0.677889853	3.296539093
Phosphatidylcholine (16:0_22:5) levels	White rice intake	Inverse variance weighted	14	0.384459435	0.292189667	0.188245463	-0.188232312	0.957151183	1.468820115	0.828422232	2.604266816
Phosphatidylcholine (16:0_22:5) levels	White rice intake	Simple mode	14	0.588022269	0.689316135	0.409073265	-0.763037356	1.939081893	1.800424136	0.466248112	6.952365027
Phosphatidylcholine (16:0_22:5) levels	White rice intake	Weighted mode	14	0.499948784	0.582129475	0.405993365	-0.641024987	1.640922556	1.648636833	0.526752233	5.15992764
Phosphatidylcholine (16:0_22:6) levels	White rice intake	MR Egger	14	0.334416868	0.539668767	0.547060793	-0.723333914	1.392167651	1.39712544	0.485132168	4.023562286
Phosphatidylcholine (16:0_22:6) levels	White rice intake	Weighted median	14	0.472071388	0.408738302	0.248111818	-0.329055684	1.273198461	1.603311838	0.719602945	3.572260043
Phosphatidylcholine (16:0_22:6) levels	White rice intake	Inverse variance weighted	14	0.397045216	0.292727569	0.174983295	-0.17670082	0.970791252	1.487423184	0.838030469	2.640032564
Phosphatidylcholine (16:0_22:6) levels	White rice intake	Simple mode	14	1.087601643	0.717378156	0.153432859	-0.318459543	2.49366283	2.96714925	0.7272685	12.10553553
Phosphatidylcholine (16:0_22:6) levels	White rice intake	Weighted mode	14	0.68829332	0.588103077	0.262863869	-0.46438871	1.84097535	1.990315801	0.628519195	6.302682587
Phosphatidylcholine (16:1_18:0) levels	White rice intake	MR Egger	14	-0.572546494	0.743185271	0.455965416	-2.029189626	0.884096638	0.564087164	0.131441995	2.420796549
Phosphatidylcholine (16:1_18:0) levels	White rice intake	Weighted median	14	0.225719149	0.465241809	0.627559145	-0.686154797	1.137593095	1.253223647	0.503508444	3.11925158
Phosphatidylcholine (16:1_18:0) levels	White rice intake	Inverse variance weighted	14	0.102210732	0.404601186	0.800561148	-0.690807594	0.895229057	1.107616857	0.501171163	2.447896433
Phosphatidylcholine (16:1_18:0) levels	White rice intake	Simple mode	14	0.499303888	0.675112511	0.472695905	-0.823916634	1.822524411	1.647573976	0.438710019	6.187458439
Phosphatidylcholine (16:1_18:0) levels	White rice intake	Weighted mode	14	0.263482526	0.620328187	0.677966701	-0.952360721	1.479325773	1.301454553	0.385829112	4.389984838
Phosphatidylcholine (16:1_18:1) levels	White rice intake	MR Egger	14	-0.716957573	0.634378694	0.280487408	-1.960339813	0.526424667	0.488235419	0.140810563	1.692868906
Phosphatidylcholine (16:1_18:1) levels	White rice intake	Weighted median	14	-0.095867067	0.440360454	0.827661809	-0.958973557	0.767239423	0.908584789	0.383286106	2.153812275
Phosphatidylcholine (16:1_18:1) levels	White rice intake	Inverse variance weighted	14	0.218668907	0.370496716	0.555053415	-0.507504657	0.94484247	1.24441919	0.601995893	2.572408116
Phosphatidylcholine (16:1_18:1) levels	White rice intake	Simple mode	14	-0.076934618	0.735514905	0.918290083	-1.518543832	1.364674596	0.925950392	0.2190306	3.914449067
Phosphatidylcholine (16:1_18:1) levels	White rice intake	Weighted mode	14	-0.192361921	0.642409004	0.769339286	-1.451483569	1.066759727	0.825008227	0.234222545	2.905948163
Phosphatidylcholine (16:1_18:2) levels	White rice intake	MR Egger	14	-0.708484502	0.657788392	0.302625488	-1.99774975	0.580780745	0.492389848	0.135640164	1.787433417
Phosphatidylcholine (16:1_18:2) levels	White rice intake	Weighted median	14	-0.113541418	0.450676122	0.801090741	-0.996866618	0.769783781	0.892667223	0.369033956	2.159299322
Phosphatidylcholine (16:1_18:2) levels	White rice intake	Inverse variance weighted	14	0.229216402	0.38189328	0.548365876	-0.519294426	0.977727231	1.25761416	0.594940174	2.658407424
Phosphatidylcholine (16:1_18:2) levels	White rice intake	Simple mode	14	-0.021100852	0.78358734	0.978925733	-1.556932039	1.514730336	0.979120214	0.21078175	4.548194476
Phosphatidylcholine (16:1_18:2) levels	White rice intake	Weighted mode	14	-0.315990093	0.587386142	0.599694265	-1.46726693	0.835286745	0.729066673	0.230554747	2.305475036
Phosphatidylcholine (16:1_20:4) levels	White rice intake	MR Egger	14	-0.187054079	0.612826599	0.7654193	-1.388194212	1.014086055	0.829398882	0.249525488	2.756842642
Phosphatidylcholine (16:1_20:4) levels	White rice intake	Weighted median	14	0.583892884	0.463875189	0.208128443	-0.325302488	1.493088255	1.793004821	0.722308831	4.450819582
Phosphatidylcholine (16:1_20:4) levels	White rice intake	Inverse variance weighted	14	0.294587328	0.332014675	0.374932472	-0.356161435	0.94533609	1.342572202	0.700359549	2.573678221
Phosphatidylcholine (16:1_20:4) levels	White rice intake	Simple mode	14	0.892821272	0.868291103	0.322584418	-0.80902929	2.594671835	2.442009516	0.445290104	13.39219179
Phosphatidylcholine (16:1_20:4) levels	White rice intake	Weighted mode	14	0.840075768	0.772372703	0.296501624	-0.67377473	2.353926267	2.316542491	0.509780657	10.52681979
Phosphatidylcholine (17:0_18:1) levels	White rice intake	MR Egger	14	0.158005612	0.766011207	0.840037771	-1.343376354	1.659387579	1.171172768	0.260963076	5.256090918
Phosphatidylcholine (17:0_18:1) levels	White rice intake	Weighted median	14	0.770157975	0.420730512	0.067171381	-0.054473828	1.594789778	2.16010747	0.946983293	4.927293139
Phosphatidylcholine (17:0_18:1) levels	White rice intake	Inverse variance weighted	14	0.547396897	0.405392686	0.176923606	-0.247172768	1.341966562	1.728747049	0.781005749	3.826561281
Phosphatidylcholine (17:0_18:1) levels	White rice intake	Simple mode	14	0.799247379	0.632808844	0.228767429	-0.441057955	2.039552713	2.22386657	0.64335542	7.687170061
Phosphatidylcholine (17:0_18:1) levels	White rice intake	Weighted mode	14	0.824185983	0.480440996	0.109978041	-0.117478369	1.765850335	2.280024032	0.889159745	5.846541763
Phosphatidylcholine (17:0_18:2) levels	White rice intake	MR Egger	14	0.048936451	0.539102157	0.929169805	-1.007703777	1.105576678	1.050153612	0.365056269	3.020966092
Phosphatidylcholine (17:0_18:2) levels	White rice intake	Weighted median	14	0.622637199	0.403779997	0.123068512	-0.168771595	1.414045993	1.863836875	0.844701816	4.112561181
Phosphatidylcholine (17:0_18:2) levels	White rice intake	Inverse variance weighted	14	0.597852383	0.292520816	0.04097387	0.024511583	1.171193183	1.818209786	1.024814462	3.225839361
Phosphatidylcholine (17:0_18:2) levels	White rice intake	Simple mode	14	0.627973713	0.659063692	0.358059075	-0.663791122	1.919738549	1.873809854	0.514895597	6.819175354
Phosphatidylcholine (17:0_18:2) levels	White rice intake	Weighted mode	14	0.600639523	0.554953636	0.298776562	-0.487069604	1.68834865	1.823284459	0.614424265	5.41053863
Phosphatidylcholine (17:0_20:4) levels	White rice intake	MR Egger	14	-0.10659182	0.599643765	0.861877939	-1.281893599	1.068709958	0.898892508	0.277511308	2.911620963
Phosphatidylcholine (17:0_20:4) levels	White rice intake	Weighted median	14	0.263789981	0.418834401	0.52881283	-0.557125445	1.084705407	1.301854753	0.572853398	2.958568117
Phosphatidylcholine (17:0_20:4) levels	White rice intake	Inverse variance weighted	14	0.4004916	0.325643959	0.218755148	-0.23777056	1.03875376	1.492558259	0.788383557	2.825693327
Phosphatidylcholine (17:0_20:4) levels	White rice intake	Simple mode	14	0.37838491	0.62414535	0.554791123	-0.844939976	1.601709795	1.459924774	0.429583143	4.96150834
Phosphatidylcholine (17:0_20:4) levels	White rice intake	Weighted mode	14	0.218031756	0.527733433	0.686232072	-0.816325773	1.252389286	1.24362656	0.442052877	3.498692355
Phosphatidylcholine (18:0_18:1) levels	White rice intake	MR Egger	14	-0.876645582	0.607478318	0.174587765	-2.067303085	0.314011921	0.416176603	0.126526553	1.368906055
Phosphatidylcholine (18:0_18:1) levels	White rice intake	Weighted median	14	0.399495702	0.425092288	0.347327437	-0.433685183	1.232676588	1.491072564	0.648116261	3.430399023
Phosphatidylcholine (18:0_18:1) levels	White rice intake	Inverse variance weighted	14	0.151070386	0.366221455	0.679964906	-0.566723667	0.868864438	1.163078519	0.567381327	2.384201907
Phosphatidylcholine (18:0_18:1) levels	White rice intake	Simple mode	14	0.516985475	0.642799789	0.435701883	-0.742902111	1.77687306	1.67696477	0.475731285	5.911343076
Phosphatidylcholine (18:0_18:1) levels	White rice intake	Weighted mode	14	0.320964952	0.579773315	0.589245097	-0.815390744	1.457320649	1.378457268	0.442466402	4.294437793
Phosphatidylcholine (18:0_18:2) levels	White rice intake	MR Egger	14	-0.809586663	0.563268078	0.176192051	-1.913592095	0.294418769	0.445041981	0.147549422	1.342345919
Phosphatidylcholine (18:0_18:2) levels	White rice intake	Weighted median	14	0.156634452	0.426084497	0.71316138	-0.678491163	0.991760066	1.169568002	0.507381972	2.695975395
Phosphatidylcholine (18:0_18:2) levels	White rice intake	Inverse variance weighted	14	0.36758971	0.361473285	0.309191098	-0.340897929	1.07607735	1.444249357	0.71113149	2.933151229
Phosphatidylcholine (18:0_18:2) levels	White rice intake	Simple mode	14	0.396819486	0.690948583	0.575560663	-0.957439737	1.751078709	1.487087466	0.383874449	5.760813566
Phosphatidylcholine (18:0_18:2) levels	White rice intake	Weighted mode	14	0.038620133	0.485565782	0.93781734	-0.913088801	0.990329067	1.039375584	0.401282825	2.692120214
Phosphatidylcholine (18:0_18:3) levels	White rice intake	MR Egger	14	-0.051828203	0.559662162	0.927744496	-1.14876604	1.045109635	0.949491973	0.317027728	2.843710277
Phosphatidylcholine (18:0_18:3) levels	White rice intake	Weighted median	14	0.146390195	0.418336477	0.72638816	-0.673549299	0.96632969	1.157647809	0.50989559	2.628280132
Phosphatidylcholine (18:0_18:3) levels	White rice intake	Inverse variance weighted	14	0.278947425	0.303652455	0.358283672	-0.316211387	0.874106236	1.321737852	0.728905353	2.396732224
Phosphatidylcholine (18:0_18:3) levels	White rice intake	Simple mode	14	0.047736539	0.762689394	0.9510453	-1.447134673	1.542607751	1.048894276	0.235243373	4.676770235
Phosphatidylcholine (18:0_18:3) levels	White rice intake	Weighted mode	14	-0.153444842	0.623466131	0.809435865	-1.375438459	1.068548774	0.857748074	0.25272876	2.911151693
Phosphatidylcholine (18:0_20:2) levels	White rice intake	MR Egger	14	0.292106158	0.838952627	0.733737086	-1.35224099	1.936453306	1.339245182	0.258659956	6.934114129
Phosphatidylcholine (18:0_20:2) levels	White rice intake	Weighted median	14	-0.249371734	0.46740015	0.593667147	-1.165476027	0.66673256	0.779290231	0.311774214	1.947862387
Phosphatidylcholine (18:0_20:2) levels	White rice intake	Inverse variance weighted	14	0.579603216	0.442450803	0.190201444	-0.287600357	1.44680679	1.785329901	0.750061289	4.249523206
Phosphatidylcholine (18:0_20:2) levels	White rice intake	Simple mode	14	-0.365592182	0.717421793	0.618877784	-1.771738896	1.040554533	0.693785682	0.170037055	2.830786343
Phosphatidylcholine (18:0_20:2) levels	White rice intake	Weighted mode	14	-0.315780295	0.566330477	0.586597922	-1.42578803	0.79422744	0.729219646	0.24031901	2.212730869
Phosphatidylcholine (18:0_20:3) levels	White rice intake	MR Egger	14	-0.504281084	0.658485921	0.458583173	-1.79491349	0.786351322	0.603939601	0.166141825	2.19537159
Phosphatidylcholine (18:0_20:3) levels	White rice intake	Weighted median	14	0.335888469	0.410840757	0.413606391	-0.469359415	1.141136353	1.399182964	0.625402764	3.130323496
Phosphatidylcholine (18:0_20:3) levels	White rice intake	Inverse variance weighted	14	0.338789443	0.375041146	0.366345793	-0.396291203	1.073870089	1.403247851	0.672810743	2.92668414
Phosphatidylcholine (18:0_20:3) levels	White rice intake	Simple mode	14	0.293778124	0.599549196	0.632300449	-0.8813383	1.468894548	1.341486227	0.414228179	4.344429927
Phosphatidylcholine (18:0_20:3) levels	White rice intake	Weighted mode	14	0.080199396	0.531769165	0.882435779	-0.962068167	1.12246696	1.083503093	0.382101818	3.072424409
Phosphatidylcholine (18:0_20:4) levels	White rice intake	MR Egger	14	-0.207171092	0.574643627	0.724723842	-1.333472601	0.919130417	0.812880561	0.26356043	2.507109301
Phosphatidylcholine (18:0_20:4) levels	White rice intake	Weighted median	14	0.467058475	0.410820101	0.255583042	-0.338148924	1.272265873	1.595294685	0.713089084	3.568930151
Phosphatidylcholine (18:0_20:4) levels	White rice intake	Inverse variance weighted	14	0.347495665	0.315632344	0.270918095	-0.27114373	0.966135059	1.415518174	0.762506893	2.627768638
Phosphatidylcholine (18:0_20:4) levels	White rice intake	Simple mode	14	0.481849955	0.618819062	0.450121354	-0.731035406	1.694735316	1.619066834	0.481410277	5.445204517
Phosphatidylcholine (18:0_20:4) levels	White rice intake	Weighted mode	14	0.481849955	0.500645762	0.353381919	-0.499415738	1.463115648	1.619066834	0.606885136	4.319396304
Phosphatidylcholine (18:0_20:5) levels	White rice intake	MR Egger	14	0.113086726	0.542201161	0.838282477	-0.94962755	1.175801002	1.119729039	0.386885092	3.240737742
Phosphatidylcholine (18:0_20:5) levels	White rice intake	Weighted median	14	0.352332379	0.392081105	0.368854482	-0.416146587	1.120811345	1.422381215	0.659583577	3.067341867
Phosphatidylcholine (18:0_20:5) levels	White rice intake	Inverse variance weighted	14	0.347698417	0.294111859	0.237127193	-0.228760827	0.924157661	1.415805202	0.795518777	2.519744886
Phosphatidylcholine (18:0_20:5) levels	White rice intake	Simple mode	14	0.216508103	0.57766935	0.713855351	-0.915723824	1.348740029	1.241733147	0.400226828	3.852568349
Phosphatidylcholine (18:0_20:5) levels	White rice intake	Weighted mode	14	0.322790795	0.493830367	0.524733004	-0.645116724	1.290698315	1.380976414	0.524601305	3.635324271
Phosphatidylcholine (18:0_22:5) levels	White rice intake	MR Egger	14	-0.331746036	0.552858951	0.559630462	-1.41534958	0.751857508	0.717669562	0.242840706	2.120936015
Phosphatidylcholine (18:0_22:5) levels	White rice intake	Weighted median	14	0.39213242	0.389663643	0.314254131	-0.371608319	1.155873159	1.480133698	0.689624302	3.176796056
Phosphatidylcholine (18:0_22:5) levels	White rice intake	Inverse variance weighted	14	0.261262892	0.300008638	0.383835389	-0.326754039	0.849279822	1.298569003	0.721261123	2.337962497
Phosphatidylcholine (18:0_22:5) levels	White rice intake	Simple mode	14	0.513512419	0.663542085	0.45283705	-0.787030067	1.814054906	1.671150681	0.455194687	6.135275027
Phosphatidylcholine (18:0_22:5) levels	White rice intake	Weighted mode	14	0.418101684	0.5767294	0.481326826	-0.712287941	1.548491308	1.519075131	0.49052063	4.704367386
Phosphatidylcholine (18:0_22:6) levels	White rice intake	MR Egger	14	0.199447617	0.636347288	0.759338205	-1.047793067	1.446688301	1.220728263	0.350710891	4.249019715
Phosphatidylcholine (18:0_22:6) levels	White rice intake	Weighted median	14	0.691440712	0.436981173	0.11357828	-0.165042387	1.547923811	1.996589973	0.847857765	4.701698428
Phosphatidylcholine (18:0_22:6) levels	White rice intake	Inverse variance weighted	14	0.402409179	0.33332382	0.227331263	-0.250905508	1.055723866	1.495423103	0.778095892	2.874054831
Phosphatidylcholine (18:0_22:6) levels	White rice intake	Simple mode	14	0.903809118	0.711001543	0.225940129	-0.489753906	2.297372143	2.468989897	0.612777176	9.948006142
Phosphatidylcholine (18:0_22:6) levels	White rice intake	Weighted mode	14	0.821911259	0.597947881	0.192501736	-0.350066588	1.993889107	2.274843501	0.704641168	7.344040051
Phosphatidylcholine (18:1_18:1) levels	White rice intake	MR Egger	14	-0.768541433	0.539531921	0.179796771	-1.826023997	0.288941132	0.463688897	0.161052642	1.335013136
Phosphatidylcholine (18:1_18:1) levels	White rice intake	Weighted median	14	-0.008023728	0.436584039	0.985336962	-0.863728445	0.847680989	0.992008376	0.421587283	2.334227472
Phosphatidylcholine (18:1_18:1) levels	White rice intake	Inverse variance weighted	14	0.241369422	0.323489131	0.45558053	-0.392669275	0.875408119	1.272991219	0.675252033	2.399854521
Phosphatidylcholine (18:1_18:1) levels	White rice intake	Simple mode	14	0.696413526	0.760654529	0.376576088	-0.79446935	2.187296402	2.006543371	0.45182093	8.911088513
Phosphatidylcholine (18:1_18:1) levels	White rice intake	Weighted mode	14	-0.278247152	0.697312532	0.696350083	-1.644979715	1.08848541	0.757109677	0.193016478	2.969772677
Phosphatidylcholine (18:1_18:2) levels	White rice intake	MR Egger	14	-0.60820464	0.537613122	0.280029092	-1.66192636	0.44551708	0.544327256	0.189773057	1.561297303
Phosphatidylcholine (18:1_18:2) levels	White rice intake	Weighted median	14	0.14955379	0.410641012	0.715711698	-0.655302594	0.954410174	1.161315936	0.519284906	2.597138271
Phosphatidylcholine (18:1_18:2) levels	White rice intake	Inverse variance weighted	14	0.393218457	0.298221357	0.187321072	-0.191295403	0.977732318	1.481742052	0.825888582	2.658420948
Phosphatidylcholine (18:1_18:2) levels	White rice intake	Simple mode	14	0.180679038	0.695509007	0.799102555	-1.182518616	1.543876691	1.198030595	0.306505795	4.682708542
Phosphatidylcholine (18:1_18:2) levels	White rice intake	Weighted mode	14	-0.054539518	0.5430095	0.921528008	-1.118838138	1.009759102	0.946921088	0.326659107	2.744939685
Phosphatidylcholine (18:1_18:3) levels	White rice intake	MR Egger	14	-0.516801466	0.571460668	0.383605635	-1.636864374	0.603261443	0.596425187	0.194589246	1.828071239
Phosphatidylcholine (18:1_18:3) levels	White rice intake	Weighted median	14	-0.260313224	0.396552085	0.511540131	-1.037555311	0.516928863	0.770810112	0.354319826	1.676869837
Phosphatidylcholine (18:1_18:3) levels	White rice intake	Inverse variance weighted	14	-0.201240618	0.310441171	0.516829248	-0.809705313	0.407224077	0.817715651	0.444989179	1.502640775
Phosphatidylcholine (18:1_18:3) levels	White rice intake	Simple mode	14	-0.303443377	0.638863943	0.642686483	-1.555616705	0.94872995	0.738271691	0.211059181	2.582427764
Phosphatidylcholine (18:1_18:3) levels	White rice intake	Weighted mode	14	-0.406817355	0.558457323	0.479245862	-1.501393707	0.687758998	0.665765778	0.222819399	1.989252616
Phosphatidylcholine (18:1_20:2) levels	White rice intake	MR Egger	14	-0.09509227	0.734364658	0.899115736	-1.534447001	1.34426246	0.90928903	0.215574871	3.835356767
Phosphatidylcholine (18:1_20:2) levels	White rice intake	Weighted median	14	0.127552206	0.450385939	0.777018579	-0.755204235	1.010308647	1.136044175	0.469914632	2.746448568
Phosphatidylcholine (18:1_20:2) levels	White rice intake	Inverse variance weighted	14	0.485737192	0.396677901	0.220758817	-0.291751493	1.263225878	1.62537278	0.746954136	3.536812429
Phosphatidylcholine (18:1_20:2) levels	White rice intake	Simple mode	14	0.048094254	0.682881009	0.944924542	-1.290352523	1.386541031	1.049269549	0.275173761	4.000986803
Phosphatidylcholine (18:1_20:2) levels	White rice intake	Weighted mode	14	0.005055404	0.611509981	0.993529416	-1.193504158	1.203614966	1.005068205	0.30315709	3.332140754
Phosphatidylcholine (18:1_20:3) levels	White rice intake	MR Egger	14	-0.55094688	0.693476203	0.442350394	-1.910160237	0.808266477	0.576403767	0.148056661	2.244014563
Phosphatidylcholine (18:1_20:3) levels	White rice intake	Weighted median	14	0.140638425	0.434780295	0.746339248	-0.711530953	0.992807803	1.151008397	0.490892089	2.698801548
Phosphatidylcholine (18:1_20:3) levels	White rice intake	Inverse variance weighted	14	0.295719072	0.391954269	0.450565009	-0.472511296	1.063949441	1.344092511	0.623434672	2.89779308
Phosphatidylcholine (18:1_20:3) levels	White rice intake	Simple mode	14	-0.026689621	0.653226906	0.968029852	-1.307014356	1.253635115	0.9736634	0.270626847	3.503053844
Phosphatidylcholine (18:1_20:3) levels	White rice intake	Weighted mode	14	-0.001066628	0.521900864	0.998400364	-1.023992322	1.021859066	0.99893394	0.359158199	2.77835511
Phosphatidylcholine (18:1_20:4) levels	White rice intake	MR Egger	14	0.12393091	0.585718842	0.835979644	-1.024078021	1.27193984	1.131937662	0.359127421	3.567766751
Phosphatidylcholine (18:1_20:4) levels	White rice intake	Weighted median	14	0.46735715	0.435873689	0.283616425	-0.38695528	1.32166958	1.595771231	0.679121464	3.749676537
Phosphatidylcholine (18:1_20:4) levels	White rice intake	Inverse variance weighted	14	0.438725984	0.310394259	0.157524193	-0.169646764	1.047098733	1.550730305	0.843962882	2.849372324
Phosphatidylcholine (18:1_20:4) levels	White rice intake	Simple mode	14	0.844818078	0.667126498	0.227607703	-0.462749858	2.152386015	2.327554344	0.62955009	8.605366451
Phosphatidylcholine (18:1_20:4) levels	White rice intake	Weighted mode	14	0.513245337	0.516973229	0.338933083	-0.500022191	1.526512865	1.670704405	0.6065172	4.602100664
Phosphatidylcholine (18:2_18:2) levels	White rice intake	MR Egger	14	-0.545098665	0.539245175	0.332034699	-1.602019209	0.511821878	0.579784576	0.201489258	1.668327918
Phosphatidylcholine (18:2_18:2) levels	White rice intake	Weighted median	14	0.024066882	0.40345373	0.952432684	-0.76670243	0.814836193	1.024358826	0.464542407	2.258805634
Phosphatidylcholine (18:2_18:2) levels	White rice intake	Inverse variance weighted	14	0.187508749	0.292535948	0.521537771	-0.38586171	0.760879208	1.206240803	0.679864538	2.140157037
Phosphatidylcholine (18:2_18:2) levels	White rice intake	Simple mode	14	0.131733012	0.585621715	0.825518895	-1.01608555	1.279551574	1.140803698	0.362009237	3.595027261
Phosphatidylcholine (18:2_18:2) levels	White rice intake	Weighted mode	14	-0.041766752	0.48388602	0.932531087	-0.990183353	0.906649848	0.959093461	0.371508568	2.4760136
Phosphatidylcholine (18:2_20:1) levels	White rice intake	MR Egger	14	0.372235904	0.615314914	0.556478003	-0.833781327	1.578253135	1.450975232	0.434403555	4.846482262
Phosphatidylcholine (18:2_20:1) levels	White rice intake	Weighted median	14	0.266187079	0.445145295	0.549854634	-0.606297698	1.138671856	1.30497917	0.545366246	3.122618324
Phosphatidylcholine (18:2_20:1) levels	White rice intake	Inverse variance weighted	14	0.349027846	0.333850033	0.295809048	-0.305318219	1.003373912	1.417688667	0.736888845	2.727468561
Phosphatidylcholine (18:2_20:1) levels	White rice intake	Simple mode	14	0.464248412	0.707944137	0.523409065	-0.923322096	1.85181892	1.590818099	0.397197319	6.371398052
Phosphatidylcholine (18:2_20:1) levels	White rice intake	Weighted mode	14	0.34393285	0.619481078	0.588187815	-0.870250062	1.558115762	1.410483918	0.418846798	4.749862936
Phosphatidylcholine (18:2_20:3) levels	White rice intake	MR Egger	14	-0.807296013	0.649358001	0.237528094	-2.080037694	0.465445669	0.446062585	0.124925503	1.592723858
Phosphatidylcholine (18:2_20:3) levels	White rice intake	Weighted median	14	-0.01951228	0.440713274	0.964685743	-0.883310297	0.844285737	0.980676853	0.413412127	2.326315621
Phosphatidylcholine (18:2_20:3) levels	White rice intake	Inverse variance weighted	14	0.271475341	0.389514928	0.485829407	-0.491973918	1.034924599	1.311898521	0.611418313	2.814893982
Phosphatidylcholine (18:2_20:3) levels	White rice intake	Simple mode	14	0.011079246	0.618366462	0.98597717	-1.20091902	1.223077511	1.011140848	0.300917536	3.397627897
Phosphatidylcholine (18:2_20:3) levels	White rice intake	Weighted mode	14	-0.072996559	0.573727664	0.900703693	-1.19750278	1.051509662	0.929604029	0.3019473	2.861968463
Phosphatidylcholine (18:2_20:4) levels	White rice intake	MR Egger	14	-0.017727917	0.749800612	0.981525584	-1.487337116	1.451881283	0.982428298	0.225973597	4.271142187
Phosphatidylcholine (18:2_20:4) levels	White rice intake	Weighted median	14	0.695514981	0.417912038	0.096060151	-0.123592613	1.514622575	2.004741212	0.883739791	4.547704386
Phosphatidylcholine (18:2_20:4) levels	White rice intake	Inverse variance weighted	14	0.583414779	0.405629509	0.15035045	-0.211619058	1.378448617	1.792147783	0.809272925	3.968739813
Phosphatidylcholine (18:2_20:4) levels	White rice intake	Simple mode	14	0.71044294	0.573961096	0.237683982	-0.414520808	1.835406687	2.034892394	0.660656786	6.267682615
Phosphatidylcholine (18:2_20:4) levels	White rice intake	Weighted mode	14	0.655976772	0.494676926	0.207644265	-0.313590004	1.625543548	1.927023862	0.7308186	5.081180153
Phosphatidylcholine (O-16:0_16:0) levels	White rice intake	MR Egger	14	-0.201592866	0.561332702	0.725735711	-1.301804962	0.898619229	0.817427662	0.272040327	2.456209306
Phosphatidylcholine (O-16:0_16:0) levels	White rice intake	Weighted median	14	-0.126116286	0.416258628	0.761908313	-0.941983196	0.689750625	0.881512334	0.389853912	1.993218412
Phosphatidylcholine (O-16:0_16:0) levels	White rice intake	Inverse variance weighted	14	0.091297415	0.305146467	0.76479347	-0.506789661	0.689384491	1.095594803	0.602426471	1.99248876
Phosphatidylcholine (O-16:0_16:0) levels	White rice intake	Simple mode	14	0.277218567	0.612450013	0.65827039	-0.923183459	1.477620594	1.319454729	0.397252389	4.382505504
Phosphatidylcholine (O-16:0_16:0) levels	White rice intake	Weighted mode	14	-0.188508081	0.511720477	0.718518388	-1.191480215	0.814464054	0.828193811	0.303771284	2.2579652
Phosphatidylcholine (O-16:0_16:1) levels	White rice intake	MR Egger	14	-0.823393911	0.624703975	0.212092049	-2.047813702	0.40102588	0.438939402	0.129016664	1.493355916
Phosphatidylcholine (O-16:0_16:1) levels	White rice intake	Weighted median	14	-0.162353811	0.454069057	0.720677762	-1.052329161	0.72762154	0.850140363	0.349123636	2.070150977
Phosphatidylcholine (O-16:0_16:1) levels	White rice intake	Inverse variance weighted	14	0.061348415	0.362765306	0.865707573	-0.649671584	0.772368414	1.063269309	0.522217253	2.164887537
Phosphatidylcholine (O-16:0_16:1) levels	White rice intake	Simple mode	14	0.130448952	0.763954866	0.867045581	-1.366902586	1.627800489	1.139339777	0.254895254	5.092661029
Phosphatidylcholine (O-16:0_16:1) levels	White rice intake	Weighted mode	14	-0.41921614	0.64587149	0.527593943	-1.68512426	0.84669198	0.657562054	0.18542139	2.33192004
Phosphatidylcholine (O-16:0_18:1) levels	White rice intake	MR Egger	14	-0.170746931	0.549750238	0.761440815	-1.248257396	0.906763535	0.843034893	0.287004496	2.476295107
Phosphatidylcholine (O-16:0_18:1) levels	White rice intake	Weighted median	14	0.258134336	0.395808901	0.514292089	-0.51765111	1.033919781	1.294512706	0.595918653	2.812066947
Phosphatidylcholine (O-16:0_18:1) levels	White rice intake	Inverse variance weighted	14	0.157489953	0.298160885	0.597357332	-0.426905382	0.741885288	1.170568997	0.65252529	2.099890684
Phosphatidylcholine (O-16:0_18:1) levels	White rice intake	Simple mode	14	0.907582113	0.694021229	0.213624152	-0.452699497	2.267863722	2.478322978	0.635909198	9.658744999
Phosphatidylcholine (O-16:0_18:1) levels	White rice intake	Weighted mode	14	0.266407699	0.573637534	0.65003	-0.857921868	1.390737266	1.305267107	0.424042383	4.017811158
Phosphatidylcholine (O-16:0_18:2) levels	White rice intake	MR Egger	14	0.5204339	0.540087004	0.354258226	-0.538136628	1.579004427	1.682757639	0.583835142	4.850124755
Phosphatidylcholine (O-16:0_18:2) levels	White rice intake	Weighted median	14	0.466000784	0.38347388	0.224286514	-0.285608021	1.217609589	1.593608249	0.751557153	3.379100633
Phosphatidylcholine (O-16:0_18:2) levels	White rice intake	Inverse variance weighted	14	0.764566923	0.293108635	0.009094631	0.190073998	1.339059847	2.148063895	1.209339083	3.815454707
Phosphatidylcholine (O-16:0_18:2) levels	White rice intake	Simple mode	14	0.366746675	0.491537913	0.468872631	-0.596667634	1.330160984	1.443032317	0.550643528	3.781652126
Phosphatidylcholine (O-16:0_18:2) levels	White rice intake	Weighted mode	14	0.398735667	0.501046705	0.440435175	-0.583315874	1.380787209	1.489939727	0.558044889	3.978031937
Phosphatidylcholine (O-16:0_20:3) levels	White rice intake	MR Egger	14	-0.252764274	0.647434219	0.703075815	-1.521735343	1.016206794	0.776650937	0.218332676	2.762695391
Phosphatidylcholine (O-16:0_20:3) levels	White rice intake	Weighted median	14	0.391598328	0.452431339	0.386741372	-0.495167097	1.278363753	1.479343381	0.609469058	3.590759547
Phosphatidylcholine (O-16:0_20:3) levels	White rice intake	Inverse variance weighted	14	0.561047592	0.368697636	0.128083997	-0.161599776	1.283694959	1.752507451	0.85078164	3.609953744
Phosphatidylcholine (O-16:0_20:3) levels	White rice intake	Simple mode	14	0.621013521	0.759252461	0.428136255	-0.867121304	2.109148345	1.860813059	0.420159321	8.241219617
Phosphatidylcholine (O-16:0_20:3) levels	White rice intake	Weighted mode	14	0.273131757	0.588760366	0.650384599	-0.88083856	1.427102073	1.314073371	0.414435237	4.166607158
Phosphatidylcholine (O-16:0_20:4) levels	White rice intake	MR Egger	14	0.280841006	0.708017947	0.698583168	-1.106874171	1.668556183	1.324243041	0.330590718	5.304503533
Phosphatidylcholine (O-16:0_20:4) levels	White rice intake	Weighted median	14	0.615364977	0.399034898	0.123041221	-0.166743424	1.397473377	1.850331804	0.846416754	4.04496694
Phosphatidylcholine (O-16:0_20:4) levels	White rice intake	Inverse variance weighted	14	0.410190531	0.369771194	0.267296883	-0.314561009	1.134942071	1.507104908	0.730109315	3.110993321
Phosphatidylcholine (O-16:0_20:4) levels	White rice intake	Simple mode	14	0.857942743	0.616863522	0.187630456	-0.35110976	2.066995246	2.358304063	0.703906489	7.901046716
Phosphatidylcholine (O-16:0_20:4) levels	White rice intake	Weighted mode	14	0.553985874	0.517229286	0.303623075	-0.459783526	1.567755275	1.740175333	0.631420317	4.795870691
Phosphatidylcholine (O-16:0_22:5) levels	White rice intake	MR Egger	14	-0.624016145	0.610899903	0.327183846	-1.821379955	0.573347664	0.535788307	0.161802317	1.774196535
Phosphatidylcholine (O-16:0_22:5) levels	White rice intake	Weighted median	14	0.204522669	0.440937166	0.642765026	-0.659714177	1.068759515	1.226939269	0.516999083	2.911765256
Phosphatidylcholine (O-16:0_22:5) levels	White rice intake	Inverse variance weighted	14	0.11492441	0.343915186	0.738255072	-0.559149356	0.788998175	1.121788638	0.571695166	2.201190114
Phosphatidylcholine (O-16:0_22:5) levels	White rice intake	Simple mode	14	0.377485209	0.638039382	0.564243581	-0.87307198	1.628042398	1.458611869	0.417666513	5.093893135
Phosphatidylcholine (O-16:0_22:5) levels	White rice intake	Weighted mode	14	0.396497427	0.569792442	0.498766886	-0.72029576	1.513290613	1.486608612	0.486608316	4.541651048
Phosphatidylcholine (O-16:1_16:0) levels	White rice intake	MR Egger	14	0.043245605	0.718073369	0.952968212	-1.364178198	1.450669407	1.044194322	0.255590635	4.265969229
Phosphatidylcholine (O-16:1_16:0) levels	White rice intake	Weighted median	14	0.10362662	0.44189666	0.814593578	-0.762490834	0.969744074	1.10918623	0.466502997	2.637269427
Phosphatidylcholine (O-16:1_16:0) levels	White rice intake	Inverse variance weighted	14	0.020495247	0.373957182	0.9562927	-0.712460829	0.753451324	1.020706717	0.490435833	2.124319092
Phosphatidylcholine (O-16:1_16:0) levels	White rice intake	Simple mode	14	0.457414702	0.634866374	0.483978309	-0.786923391	1.701752796	1.579983972	0.455243249	5.483550516
Phosphatidylcholine (O-16:1_16:0) levels	White rice intake	Weighted mode	14	0.234482824	0.559894728	0.682200364	-0.862910843	1.331876491	1.264254758	0.421932115	3.788145143
Phosphatidylcholine (O-16:1_18:0) levels	White rice intake	MR Egger	14	0.538909661	0.555711789	0.351304775	-0.550285446	1.628104768	1.714136853	0.576785146	5.094210851
Phosphatidylcholine (O-16:1_18:0) levels	White rice intake	Weighted median	14	0.244592064	0.411800722	0.552540642	-0.562537351	1.051721479	1.277100232	0.569761543	2.862574742
Phosphatidylcholine (O-16:1_18:0) levels	White rice intake	Inverse variance weighted	14	0.117609713	0.301886186	0.696844956	-0.474087211	0.709306638	1.124805029	0.622452965	2.032581456
Phosphatidylcholine (O-16:1_18:0) levels	White rice intake	Simple mode	14	0.333157695	0.588070184	0.580685134	-0.819459867	1.485775256	1.395367323	0.440669611	4.418389466
Phosphatidylcholine (O-16:1_18:0) levels	White rice intake	Weighted mode	14	0.310693565	0.512892063	0.555098277	-0.694574878	1.315962009	1.364371067	0.499286661	3.728335952
Phosphatidylcholine (O-16:1_18:1) levels	White rice intake	MR Egger	14	0.42921996	0.808139351	0.60502629	-1.154733168	2.013173087	1.536058868	0.315141616	7.487036713
Phosphatidylcholine (O-16:1_18:1) levels	White rice intake	Weighted median	14	0.27167084	0.422447403	0.520167024	-0.556326069	1.099667749	1.312155021	0.573311506	3.003168052
Phosphatidylcholine (O-16:1_18:1) levels	White rice intake	Inverse variance weighted	14	0.460297852	0.421465364	0.274772958	-0.365774262	1.286369965	1.584545874	0.693659369	3.61962332
Phosphatidylcholine (O-16:1_18:1) levels	White rice intake	Simple mode	14	0.67696277	0.635719885	0.306311641	-0.569048204	1.922973744	1.967891706	0.56606396	6.84127244
Phosphatidylcholine (O-16:1_18:1) levels	White rice intake	Weighted mode	14	0.429132817	0.473383522	0.381155184	-0.498698887	1.356964521	1.535925018	0.607320338	3.884384419
Phosphatidylcholine (O-16:1_18:2) levels	White rice intake	MR Egger	14	0.081068314	0.580147916	0.891185494	-1.056021601	1.218158229	1.084444977	0.347836895	3.38095505
Phosphatidylcholine (O-16:1_18:2) levels	White rice intake	Weighted median	14	0.441935903	0.440596276	0.315841327	-0.421632797	1.305504603	1.55571602	0.655974871	3.689550382
Phosphatidylcholine (O-16:1_18:2) levels	White rice intake	Inverse variance weighted	14	0.636955289	0.318621245	0.045597685	0.012457649	1.261452929	1.890715425	1.012535569	3.530547399
Phosphatidylcholine (O-16:1_18:2) levels	White rice intake	Simple mode	14	0.97401614	0.753157779	0.218436118	-0.502173106	2.450205387	2.648560117	0.605214035	11.59072706
Phosphatidylcholine (O-16:1_18:2) levels	White rice intake	Weighted mode	14	0.175580289	0.597203552	0.773396426	-0.994938673	1.346099251	1.191937685	0.369746119	3.842407992
Phosphatidylcholine (O-16:1_20:3) levels	White rice intake	MR Egger	14	0.317041478	0.669396519	0.6442691	-0.994975699	1.629058655	1.373059522	0.369732429	5.099072471
Phosphatidylcholine (O-16:1_20:3) levels	White rice intake	Weighted median	14	0.755501082	0.441510038	0.087048753	-0.109858593	1.620860756	2.128677898	0.895960822	5.057441668
Phosphatidylcholine (O-16:1_20:3) levels	White rice intake	Inverse variance weighted	14	0.63796998	0.353519378	0.071133352	-0.054928002	1.330867961	1.892634889	0.946553296	3.78432661
Phosphatidylcholine (O-16:1_20:3) levels	White rice intake	Simple mode	14	1.127083367	0.629886605	0.096870316	-0.107494378	2.361661113	3.086640762	0.898081571	10.60855884
Phosphatidylcholine (O-16:1_20:3) levels	White rice intake	Weighted mode	14	0.807921537	0.558686851	0.171823197	-0.287104691	1.902947765	2.243240645	0.750433161	6.705631963
Phosphatidylcholine (O-16:1_20:4) levels	White rice intake	MR Egger	14	0.059345583	0.831747033	0.944294152	-1.570878601	1.689569767	1.06114189	0.207862474	5.417149567
Phosphatidylcholine (O-16:1_20:4) levels	White rice intake	Weighted median	14	0.412980314	0.47550832	0.385119132	-0.519015993	1.344976621	1.511315275	0.595105849	3.83809681
Phosphatidylcholine (O-16:1_20:4) levels	White rice intake	Inverse variance weighted	14	0.613656841	0.445191402	0.16807635	-0.258918308	1.486231989	1.847173884	0.771886078	4.420407952
Phosphatidylcholine (O-16:1_20:4) levels	White rice intake	Simple mode	14	0.885349654	0.845253394	0.313982676	-0.771346998	2.542046306	2.423831746	0.462389811	12.70564403
Phosphatidylcholine (O-16:1_20:4) levels	White rice intake	Weighted mode	14	0.24766267	0.72032648	0.736478998	-1.164177232	1.659502571	1.28102773	0.312179408	5.256695363
Phosphatidylcholine (O-16:2_18:0) levels	White rice intake	MR Egger	14	0.004084749	0.558591591	0.994285616	-1.090754769	1.098924267	1.004093103	0.335962824	3.00093608
Phosphatidylcholine (O-16:2_18:0) levels	White rice intake	Weighted median	14	0.397075508	0.416108981	0.339952839	-0.418498095	1.212649111	1.487468241	0.658034383	3.362380182
Phosphatidylcholine (O-16:2_18:0) levels	White rice intake	Inverse variance weighted	14	0.463342578	0.303593604	0.126961688	-0.131700886	1.058386042	1.589377735	0.87660316	2.881716265
Phosphatidylcholine (O-16:2_18:0) levels	White rice intake	Simple mode	14	0.480061938	0.656206716	0.477411428	-0.806103225	1.766227101	1.616174502	0.44659496	5.848744958
Phosphatidylcholine (O-16:2_18:0) levels	White rice intake	Weighted mode	14	0.124035559	0.580383146	0.834086029	-1.013515408	1.261586526	1.132056125	0.362940849	3.5310191
Phosphatidylcholine (O-17:0_15:0) levels	White rice intake	MR Egger	14	-0.4683338	0.582356247	0.436921115	-1.609752044	0.673084445	0.626044515	0.199937184	1.960274363
Phosphatidylcholine (O-17:0_15:0) levels	White rice intake	Weighted median	14	0.448327843	0.437758167	0.305766786	-0.409678164	1.306333849	1.565691912	0.663863871	3.692611197
Phosphatidylcholine (O-17:0_15:0) levels	White rice intake	Inverse variance weighted	14	0.127774235	0.316097776	0.686048176	-0.491777407	0.747325877	1.136296437	0.611538475	2.11134646
Phosphatidylcholine (O-17:0_15:0) levels	White rice intake	Simple mode	14	0.637059292	0.721499641	0.393290211	-0.777080004	2.051198588	1.890912075	0.459746511	7.777217199
Phosphatidylcholine (O-17:0_15:0) levels	White rice intake	Weighted mode	14	0.570641208	0.583830655	0.346205802	-0.573666876	1.714949292	1.769401243	0.563455525	5.556393754
Phosphatidylcholine (O-17:0_17:1) levels	White rice intake	MR Egger	14	-0.599472985	0.572001045	0.315276204	-1.720595033	0.521649064	0.549100944	0.178959629	1.684803709
Phosphatidylcholine (O-17:0_17:1) levels	White rice intake	Weighted median	14	0.52106747	0.429366944	0.22491141	-0.320491739	1.362626679	1.683824122	0.725792049	3.906440805
Phosphatidylcholine (O-17:0_17:1) levels	White rice intake	Inverse variance weighted	14	0.000177406	0.316800933	0.999553192	-0.620752423	0.621107235	1.000177421	0.537539828	1.860987451
Phosphatidylcholine (O-17:0_17:1) levels	White rice intake	Simple mode	14	0.483415251	0.730510471	0.519689623	-0.948385272	1.915215773	1.621603137	0.387366009	6.788403395
Phosphatidylcholine (O-17:0_17:1) levels	White rice intake	Weighted mode	14	0.558341447	0.579992509	0.353278847	-0.578443871	1.695126765	1.747771324	0.560770319	5.447336455
Phosphatidylcholine (O-18:0_14:0) levels	White rice intake	MR Egger	14	-0.504854869	0.574485504	0.396768455	-1.630846457	0.621136719	0.603593169	0.195763798	1.861042321
Phosphatidylcholine (O-18:0_14:0) levels	White rice intake	Weighted median	14	-0.838576169	0.425972368	0.048997163	-1.67348201	-0.003670328	0.432325644	0.187592727	0.9963364
Phosphatidylcholine (O-18:0_14:0) levels	White rice intake	Inverse variance weighted	14	-0.399771356	0.307758389	0.193951502	-1.002977798	0.203435085	0.670473328	0.3667856	1.225605595
Phosphatidylcholine (O-18:0_14:0) levels	White rice intake	Simple mode	14	-0.8157684	0.614087031	0.206887418	-2.01937898	0.387842181	0.442299334	0.132737872	1.473797173
Phosphatidylcholine (O-18:0_14:0) levels	White rice intake	Weighted mode	14	-0.92897601	0.553560789	0.117174069	-2.013955156	0.156003136	0.394957936	0.133459775	1.168829868
Phosphatidylcholine (O-18:0_16:1) levels	White rice intake	MR Egger	14	0.07064616	0.597775478	0.907878842	-1.100993778	1.242286097	1.073201417	0.332540448	3.463522369
Phosphatidylcholine (O-18:0_16:1) levels	White rice intake	Weighted median	14	0.05970117	0.430691688	0.889752845	-0.784454539	0.903856879	1.061519285	0.456368565	2.46910782
Phosphatidylcholine (O-18:0_16:1) levels	White rice intake	Inverse variance weighted	14	0.204857437	0.323265571	0.526268459	-0.428743083	0.838457956	1.227350077	0.651327245	2.31279779
Phosphatidylcholine (O-18:0_16:1) levels	White rice intake	Simple mode	14	0.159706398	0.644063911	0.808033866	-1.102658869	1.422071664	1.173166376	0.331987199	4.145700048
Phosphatidylcholine (O-18:0_16:1) levels	White rice intake	Weighted mode	14	0.177318029	0.613195758	0.777011041	-1.024545656	1.379181714	1.194010763	0.35895952	3.971650353
Phosphatidylcholine (O-18:0_20:4) levels	White rice intake	MR Egger	14	-0.125273121	0.768103458	0.87315878	-1.630755899	1.380209656	0.882255907	0.195781527	3.975735078
Phosphatidylcholine (O-18:0_20:4) levels	White rice intake	Weighted median	14	0.413124015	0.46630483	0.375643025	-0.500833452	1.327081483	1.511532468	0.606025356	3.770024434
Phosphatidylcholine (O-18:0_20:4) levels	White rice intake	Inverse variance weighted	14	0.165895994	0.404039967	0.681370976	-0.626022342	0.95781433	1.180450322	0.534714488	2.605994401
Phosphatidylcholine (O-18:0_20:4) levels	White rice intake	Simple mode	14	1.238583864	0.891366284	0.188010297	-0.508494052	2.98566178	3.450723309	0.601400575	19.79960088
Phosphatidylcholine (O-18:0_20:4) levels	White rice intake	Weighted mode	14	0.627900199	0.590704144	0.307143616	-0.529879924	1.785680322	1.873672107	0.588675651	5.963635759
Phosphatidylcholine (O-18:1_16:0) levels	White rice intake	MR Egger	14	-0.340769807	0.549648332	0.546865145	-1.418080538	0.736540924	0.711222608	0.242178423	2.088698038
Phosphatidylcholine (O-18:1_16:0) levels	White rice intake	Weighted median	14	0.132260167	0.445180868	0.766395427	-0.740294333	1.004814668	1.141405237	0.476973506	2.73140101
Phosphatidylcholine (O-18:1_16:0) levels	White rice intake	Inverse variance weighted	14	0.250651318	0.298107882	0.400455832	-0.333640131	0.834942766	1.284861998	0.716311514	2.304682139
Phosphatidylcholine (O-18:1_16:0) levels	White rice intake	Simple mode	14	-0.475461221	0.823311007	0.573468988	-2.089150795	1.138228353	0.621598296	0.123792216	3.121233739
Phosphatidylcholine (O-18:1_16:0) levels	White rice intake	Weighted mode	14	-0.410439452	0.639008843	0.531838611	-1.662896783	0.84201788	0.663358672	0.189588986	2.321045846
Phosphatidylcholine (O-18:1_18:2) levels	White rice intake	MR Egger	14	-0.121257412	0.556079352	0.831048208	-1.211172942	0.968658117	0.885805913	0.297847716	2.634407021
Phosphatidylcholine (O-18:1_18:2) levels	White rice intake	Weighted median	14	0.262743229	0.431087161	0.542199829	-0.582187607	1.107674066	1.300492748	0.558674868	3.027308877
Phosphatidylcholine (O-18:1_18:2) levels	White rice intake	Inverse variance weighted	14	0.465064855	0.302566811	0.124277393	-0.127966095	1.058095804	1.592117442	0.879883211	2.880880004
Phosphatidylcholine (O-18:1_18:2) levels	White rice intake	Simple mode	14	0.481013226	0.731019127	0.522017937	-0.951784264	1.913810715	1.61771268	0.386051591	6.778871989
Phosphatidylcholine (O-18:1_18:2) levels	White rice intake	Weighted mode	14	-0.084334826	0.583551949	0.887306464	-1.228096647	1.059426995	0.919123458	0.292849443	2.884717557
Phosphatidylcholine (O-18:1_20:3) levels	White rice intake	MR Egger	14	-0.628231884	0.612795375	0.325496303	-1.829310819	0.57284705	0.533534318	0.16052416	1.773308569
Phosphatidylcholine (O-18:1_20:3) levels	White rice intake	Weighted median	14	-0.27779289	0.427823409	0.516133684	-1.116326772	0.560740991	0.757453681	0.327480499	1.751970214
Phosphatidylcholine (O-18:1_20:3) levels	White rice intake	Inverse variance weighted	14	0.097094776	0.344874079	0.778298637	-0.578858419	0.77304797	1.101964808	0.560537901	2.1663592
Phosphatidylcholine (O-18:1_20:3) levels	White rice intake	Simple mode	14	-0.248524537	0.603267737	0.687077855	-1.430929301	0.933880228	0.779950723	0.239086635	2.544362756
Phosphatidylcholine (O-18:1_20:3) levels	White rice intake	Weighted mode	14	-0.34468526	0.477362031	0.48304291	-1.280314841	0.590944321	0.708443294	0.277949777	1.805692764
Phosphatidylcholine (O-18:1_20:4) levels	White rice intake	MR Egger	14	0.307258479	0.623521234	0.631061631	-0.91484314	1.529360099	1.359692375	0.400579456	4.61522259
Phosphatidylcholine (O-18:1_20:4) levels	White rice intake	Weighted median	14	0.433965637	0.405332892	0.284331298	-0.360486832	1.228418107	1.543365833	0.697336758	3.415821794
Phosphatidylcholine (O-18:1_20:4) levels	White rice intake	Inverse variance weighted	14	0.431204337	0.325721608	0.185555125	-0.207210015	1.069618689	1.539110015	0.812848921	2.914268047
Phosphatidylcholine (O-18:1_20:4) levels	White rice intake	Simple mode	14	0.617675746	0.619306872	0.336790009	-0.596165722	1.831517215	1.854612439	0.550919972	6.243351984
Phosphatidylcholine (O-18:1_20:4) levels	White rice intake	Weighted mode	14	0.373037736	0.493646583	0.463315684	-0.594509566	1.340585039	1.452139137	0.551833137	3.821278447
Phosphatidylcholine (O-18:2_16:0) levels	White rice intake	MR Egger	14	0.566953112	0.637266214	0.391132913	-0.682088667	1.815994892	1.76288754	0.505559942	6.147188927
Phosphatidylcholine (O-18:2_16:0) levels	White rice intake	Weighted median	14	0.410265531	0.423826781	0.333042947	-0.42043496	1.240966022	1.507217945	0.656761093	3.458953276
Phosphatidylcholine (O-18:2_16:0) levels	White rice intake	Inverse variance weighted	14	0.721597896	0.333374907	0.030424178	0.068183078	1.375012713	2.057718604	1.070561286	3.955127005
Phosphatidylcholine (O-18:2_16:0) levels	White rice intake	Simple mode	14	0.0973196	0.605677385	0.874816295	-1.089808074	1.284447274	1.102212584	0.336281029	3.612670588
Phosphatidylcholine (O-18:2_16:0) levels	White rice intake	Weighted mode	14	0.197691059	0.481915854	0.688325509	-0.746864015	1.142246134	1.218585865	0.473850212	3.1337994
Phosphatidylcholine (O-18:2_18:1) levels	White rice intake	MR Egger	14	-0.346966824	0.558558781	0.546098657	-1.441742036	0.747808387	0.706828777	0.236515381	2.112365453
Phosphatidylcholine (O-18:2_18:1) levels	White rice intake	Weighted median	14	0.300246183	0.405102248	0.458595534	-0.493754223	1.094246589	1.350191161	0.61033077	2.986931449
Phosphatidylcholine (O-18:2_18:1) levels	White rice intake	Inverse variance weighted	14	0.143556281	0.303772947	0.636514588	-0.451838695	0.738951256	1.154371778	0.636456825	2.093738568
Phosphatidylcholine (O-18:2_18:1) levels	White rice intake	Simple mode	14	0.418333002	0.670630842	0.543556302	-0.896103448	1.732769452	1.519426562	0.40815697	5.656297081
Phosphatidylcholine (O-18:2_18:1) levels	White rice intake	Weighted mode	14	0.145771611	0.561118328	0.799096465	-0.954020312	1.245563533	1.156931927	0.385189325	3.474892465
Phosphatidylcholine (O-18:2_18:2) levels	White rice intake	MR Egger	14	-0.387352061	0.540101864	0.486986972	-1.445951714	0.671247593	0.678852056	0.23552182	1.956676935
Phosphatidylcholine (O-18:2_18:2) levels	White rice intake	Weighted median	14	0.05942767	0.391459227	0.879336301	-0.707832414	0.826687754	1.061229	0.492711035	2.285735271
Phosphatidylcholine (O-18:2_18:2) levels	White rice intake	Inverse variance weighted	14	0.196980951	0.293011743	0.501416284	-0.377322064	0.771283967	1.217720844	0.6856952	2.162541103
Phosphatidylcholine (O-18:2_18:2) levels	White rice intake	Simple mode	14	0.264162059	0.601491213	0.667743584	-0.914760718	1.443084836	1.302339235	0.400612474	4.233736076
Phosphatidylcholine (O-18:2_18:2) levels	White rice intake	Weighted mode	14	-0.104894454	0.517014564	0.842365946	-1.118243	0.908454093	0.900419554	0.326853572	2.480484968
Phosphatidylcholine (O-18:2_20:4) levels	White rice intake	MR Egger	14	0.839998644	0.580666442	0.173617461	-0.298107583	1.978104871	2.316363836	0.742221485	7.22903005
Phosphatidylcholine (O-18:2_20:4) levels	White rice intake	Weighted median	14	0.627746028	0.458636958	0.171086509	-0.271182409	1.526674465	1.873383263	0.762477401	4.60284442
Phosphatidylcholine (O-18:2_20:4) levels	White rice intake	Inverse variance weighted	14	0.831164099	0.31559429	0.008447315	0.21259929	1.449728908	2.295989945	1.236888918	4.261958977
Phosphatidylcholine (O-18:2_20:4) levels	White rice intake	Simple mode	14	0.043843702	0.710181575	0.951712219	-1.348112184	1.435799588	1.044819039	0.259730121	4.203004337
Phosphatidylcholine (O-18:2_20:4) levels	White rice intake	Weighted mode	14	0.257460175	0.598977185	0.674356119	-0.916535108	1.431455458	1.293640291	0.399902261	4.184785542
Phosphatidylethanolamine (16:0_18:2) levels	White rice intake	MR Egger	14	-0.645933018	0.625320106	0.321990553	-1.871560426	0.57969439	0.524173251	0.153883351	1.785492683
Phosphatidylethanolamine (16:0_18:2) levels	White rice intake	Weighted median	14	0.432688841	0.466211353	0.353357831	-0.481085411	1.346463092	1.541396526	0.618112122	3.843806269
Phosphatidylethanolamine (16:0_18:2) levels	White rice intake	Inverse variance weighted	14	0.251499532	0.338102228	0.456963309	-0.411180835	0.914179899	1.285952298	0.662867051	2.494728483
Phosphatidylethanolamine (16:0_18:2) levels	White rice intake	Simple mode	14	-0.212990388	0.797094528	0.793500789	-1.775295662	1.349314887	0.808163905	0.169433347	3.854783662
Phosphatidylethanolamine (16:0_18:2) levels	White rice intake	Weighted mode	14	-0.231897881	0.638920321	0.722473369	-1.48418171	1.020385949	0.793027102	0.226687761	2.774265282
Phosphatidylethanolamine (16:0_20:4) levels	White rice intake	MR Egger	14	-0.911891409	0.598470691	0.153493571	-2.084893964	0.261111146	0.401763606	0.124320302	1.298371966
Phosphatidylethanolamine (16:0_20:4) levels	White rice intake	Weighted median	14	0.055529131	0.469803487	0.905911958	-0.865285703	0.976343966	1.057099811	0.420931274	2.654732684
Phosphatidylethanolamine (16:0_20:4) levels	White rice intake	Inverse variance weighted	14	0.2369492	0.37385782	0.526214647	-0.495812128	0.969710527	1.267376733	0.609076059	2.637180956
Phosphatidylethanolamine (16:0_20:4) levels	White rice intake	Simple mode	14	-0.345142209	0.826260418	0.682971629	-1.964612628	1.27432821	0.708119645	0.14021019	3.57629808
Phosphatidylethanolamine (16:0_20:4) levels	White rice intake	Weighted mode	14	-0.424885699	0.647810262	0.523340501	-1.694593812	0.844822414	0.653844516	0.18367382	2.327564434
Phosphatidylethanolamine (18:0_18:2) levels	White rice intake	MR Egger	14	-0.618771637	0.538863369	0.273224606	-1.67494384	0.437400566	0.538605635	0.187318699	1.5486763
Phosphatidylethanolamine (18:0_18:2) levels	White rice intake	Weighted median	14	-0.185037162	0.430067752	0.667012929	-1.027969956	0.657895632	0.831073399	0.357732437	1.9307251
Phosphatidylethanolamine (18:0_18:2) levels	White rice intake	Inverse variance weighted	14	0.288877398	0.30147775	0.337959546	-0.302018992	0.879773788	1.334928054	0.739324024	2.410354394
Phosphatidylethanolamine (18:0_18:2) levels	White rice intake	Simple mode	14	0.330610096	0.743957249	0.664065872	-1.127546111	1.788766304	1.391817012	0.323826917	5.982067859
Phosphatidylethanolamine (18:0_18:2) levels	White rice intake	Weighted mode	14	-0.240734394	0.515997228	0.648549293	-1.25208896	0.770620172	0.786050378	0.285906924	2.161106096
Phosphatidylethanolamine (18:0_20:4) levels	White rice intake	MR Egger	14	-0.159516777	0.612922296	0.799078179	-1.360844478	1.041810923	0.852555664	0.256444124	2.83434515
Phosphatidylethanolamine (18:0_20:4) levels	White rice intake	Weighted median	14	0.295554269	0.435069246	0.496930717	-0.557181453	1.14828999	1.343871018	0.572821315	3.152796984
Phosphatidylethanolamine (18:0_20:4) levels	White rice intake	Inverse variance weighted	14	0.393395325	0.334587845	0.239690411	-0.26239685	1.049187501	1.482004147	0.769205704	2.855330223
Phosphatidylethanolamine (18:0_20:4) levels	White rice intake	Simple mode	14	-0.40734401	0.702778975	0.572080153	-1.784790801	0.970102782	0.665415242	0.167832168	2.638215607
Phosphatidylethanolamine (18:0_20:4) levels	White rice intake	Weighted mode	14	-0.236408254	0.589501774	0.694911213	-1.391831731	0.919015222	0.789458308	0.248619483	2.506820512
Phosphatidylethanolamine (18:1_18:1) levels	White rice intake	MR Egger	14	-0.265064255	0.654752427	0.69272493	-1.548379011	1.018250502	0.767156655	0.212592304	2.768347306
Phosphatidylethanolamine (18:1_18:1) levels	White rice intake	Weighted median	14	0.217571271	0.432917435	0.615266698	-0.630946902	1.066089444	1.24305402	0.532087728	2.904001007
Phosphatidylethanolamine (18:1_18:1) levels	White rice intake	Inverse variance weighted	14	0.282976172	0.354868618	0.425212319	-0.412566318	0.978518663	1.327073541	0.661949296	2.660512207
Phosphatidylethanolamine (18:1_18:1) levels	White rice intake	Simple mode	14	0.178441905	0.725483638	0.809551844	-1.243506026	1.600389836	1.195353437	0.288371406	4.954963669
Phosphatidylethanolamine (18:1_18:1) levels	White rice intake	Weighted mode	14	0.219725235	0.584909068	0.713230257	-0.926696539	1.366147009	1.245734399	0.395859258	3.920216997
Phosphatidylethanolamine (O-16:1_18:2) levels	White rice intake	MR Egger	14	-0.273978676	0.661598364	0.686094899	-1.57071147	1.022754118	0.760348289	0.207897217	2.780842998
Phosphatidylethanolamine (O-16:1_18:2) levels	White rice intake	Weighted median	14	0.578171881	0.52701204	0.272608485	-0.454771716	1.611115479	1.782776323	0.634592819	5.008394871
Phosphatidylethanolamine (O-16:1_18:2) levels	White rice intake	Inverse variance weighted	14	0.695293657	0.386718789	0.07218796	-0.06267517	1.453262484	2.004297564	0.93924852	4.277045572
Phosphatidylethanolamine (O-16:1_18:2) levels	White rice intake	Simple mode	14	1.646700591	0.822824066	0.066687426	0.033965421	3.25943576	5.18982818	1.034548832	26.03484311
Phosphatidylethanolamine (O-16:1_18:2) levels	White rice intake	Weighted mode	14	1.543171657	0.914702003	0.115421543	-0.249644269	3.335987584	4.679408239	0.779077876	28.10612667
Phosphatidylethanolamine (O-16:1_20:4) levels	White rice intake	MR Egger	14	0.496629502	0.820276656	0.556163319	-1.111112743	2.104371747	1.643173613	0.329192451	8.201948493
Phosphatidylethanolamine (O-16:1_20:4) levels	White rice intake	Weighted median	14	0.429595855	0.432429924	0.320492568	-0.417966796	1.277158506	1.536636374	0.658384089	3.5864344
Phosphatidylethanolamine (O-16:1_20:4) levels	White rice intake	Inverse variance weighted	14	0.548324569	0.427614946	0.19974241	-0.289800724	1.386449863	1.730351504	0.748412693	4.000622056
Phosphatidylethanolamine (O-16:1_20:4) levels	White rice intake	Simple mode	14	0.598731291	0.633719093	0.361995986	-0.64335813	1.840820713	1.819808528	0.525524677	6.301708031
Phosphatidylethanolamine (O-16:1_20:4) levels	White rice intake	Weighted mode	14	0.32636383	0.500508514	0.525721333	-0.654632857	1.307360517	1.385919516	0.519632807	3.69640423
Phosphatidylethanolamine (O-16:1_22:5) levels	White rice intake	MR Egger	14	-0.355050993	0.841825929	0.680655159	-2.005029814	1.294927827	0.701137689	0.134656281	3.650732482
Phosphatidylethanolamine (O-16:1_22:5) levels	White rice intake	Weighted median	14	-0.309863201	0.513984593	0.546598658	-1.317273003	0.697546602	0.733547298	0.267864773	2.008818225
Phosphatidylethanolamine (O-16:1_22:5) levels	White rice intake	Inverse variance weighted	14	0.548553292	0.469775058	0.242930411	-0.372205822	1.469312406	1.73074732	0.689212373	4.34624566
Phosphatidylethanolamine (O-16:1_22:5) levels	White rice intake	Simple mode	14	-0.602160882	0.953524606	0.538653165	-2.471069109	1.266747346	0.547627	0.084494477	3.549289158
Phosphatidylethanolamine (O-16:1_22:5) levels	White rice intake	Weighted mode	14	-0.725567845	0.723833094	0.334446003	-2.144280709	0.693145019	0.484049626	0.117152273	1.999995677
Phosphatidylethanolamine (O-18:1_18:2) levels	White rice intake	MR Egger	14	-0.357441009	0.549791346	0.527852919	-1.435032047	0.72015003	0.69946396	0.238107733	2.054741461
Phosphatidylethanolamine (O-18:1_18:2) levels	White rice intake	Weighted median	14	0.141906742	0.432114718	0.742608774	-0.705038106	0.98885159	1.152469166	0.494089746	2.688145605
Phosphatidylethanolamine (O-18:1_18:2) levels	White rice intake	Inverse variance weighted	14	0.309495172	0.298840784	0.300364341	-0.276232764	0.895223108	1.362736993	0.758636327	2.447881872
Phosphatidylethanolamine (O-18:1_18:2) levels	White rice intake	Simple mode	14	0.135371273	0.71338127	0.852428024	-1.262856016	1.533598563	1.144961799	0.282845062	4.634825559
Phosphatidylethanolamine (O-18:1_18:2) levels	White rice intake	Weighted mode	14	-0.073502909	0.704581951	0.918506685	-1.454483533	1.307477715	0.929133443	0.233520939	3.696837466
Phosphatidylethanolamine (O-18:1_20:4) levels	White rice intake	MR Egger	14	0.493346315	0.616417579	0.439069303	-0.71483214	1.70152477	1.637787613	0.489274234	5.482300268
Phosphatidylethanolamine (O-18:1_20:4) levels	White rice intake	Weighted median	14	0.212599524	0.394859196	0.590288108	-0.5613245	0.986523547	1.236889207	0.570452998	2.681894766
Phosphatidylethanolamine (O-18:1_20:4) levels	White rice intake	Inverse variance weighted	14	0.416332416	0.321591092	0.195457621	-0.213986124	1.046650957	1.516389858	0.807359588	2.848096729
Phosphatidylethanolamine (O-18:1_20:4) levels	White rice intake	Simple mode	14	0.080955052	0.555218413	0.886309901	-1.007273038	1.169183143	1.084322158	0.365213546	3.219361805
Phosphatidylethanolamine (O-18:1_20:4) levels	White rice intake	Weighted mode	14	0.155308638	0.484866761	0.75382207	-0.795030214	1.105647491	1.168018401	0.451567591	3.021180021
Phosphatidylethanolamine (O-18:2_18:1) levels	White rice intake	MR Egger	14	-0.24807958	0.55638597	0.663624523	-1.33859608	0.842436921	0.780297845	0.262213537	2.322018663
Phosphatidylethanolamine (O-18:2_18:1) levels	White rice intake	Weighted median	14	0.103451817	0.415310589	0.803287249	-0.710556937	0.917460571	1.108992357	0.491370459	2.50292631
Phosphatidylethanolamine (O-18:2_18:1) levels	White rice intake	Inverse variance weighted	14	0.211777756	0.302417227	0.483750352	-0.380960008	0.80451552	1.235873189	0.683205212	2.235613128
Phosphatidylethanolamine (O-18:2_18:1) levels	White rice intake	Simple mode	14	0.089210384	0.646084509	0.892294219	-1.177115254	1.355536022	1.093310647	0.308166439	3.878839544
Phosphatidylethanolamine (O-18:2_18:1) levels	White rice intake	Weighted mode	14	-0.022271167	0.574264769	0.969653403	-1.147830114	1.10328778	0.977975005	0.317324581	3.014059317
Phosphatidylethanolamine (O-18:2_18:2) levels	White rice intake	MR Egger	14	0.030707467	0.5709181	0.957990642	-1.088292009	1.149706943	1.031183805	0.336791239	3.157267515
Phosphatidylethanolamine (O-18:2_18:2) levels	White rice intake	Weighted median	14	0.9312874	0.440828448	0.034636336	0.067263643	1.795311158	2.537774207	1.069577427	6.021348022
Phosphatidylethanolamine (O-18:2_18:2) levels	White rice intake	Inverse variance weighted	14	0.783593751	0.328078228	0.016920269	0.140560424	1.426627079	2.189326038	1.15091862	4.164628513
Phosphatidylethanolamine (O-18:2_18:2) levels	White rice intake	Simple mode	14	1.129209554	0.804209987	0.183719866	-0.44704202	2.705461128	3.093210517	0.639517035	14.96121413
Phosphatidylethanolamine (O-18:2_18:2) levels	White rice intake	Weighted mode	14	1.080346245	0.864305888	0.233348965	-0.613693296	2.774385786	2.945699308	0.541347815	16.02877887
Phosphatidylethanolamine (O-18:2_20:4) levels	White rice intake	MR Egger	14	0.626017012	0.593915352	0.312620803	-0.538057077	1.790091102	1.870146953	0.583881588	5.98999814
Phosphatidylethanolamine (O-18:2_20:4) levels	White rice intake	Weighted median	14	0.689512965	0.405717292	0.089226672	-0.105692927	1.484718858	1.992744761	0.899700879	4.413724355
Phosphatidylethanolamine (O-18:2_20:4) levels	White rice intake	Inverse variance weighted	14	0.444015434	0.311222565	0.15367176	-0.165980794	1.054011662	1.558954546	0.847062502	2.869138075
Phosphatidylethanolamine (O-18:2_20:4) levels	White rice intake	Simple mode	14	0.906086528	0.584750999	0.145249611	-0.24002543	2.052198487	2.474619207	0.786607857	7.784997522
Phosphatidylethanolamine (O-18:2_20:4) levels	White rice intake	Weighted mode	14	0.74322469	0.473187201	0.140269488	-0.184222224	1.670671604	2.102705166	0.831750948	5.315736671
Phosphatidylinositol (16:0_18:1) levels	White rice intake	MR Egger	14	-0.397534434	0.540588733	0.476239851	-1.45708835	0.662019482	0.671974803	0.232913451	1.938703561
Phosphatidylinositol (16:0_18:1) levels	White rice intake	Weighted median	14	0.278738121	0.401442416	0.487468084	-0.508089015	1.065565257	1.321461236	0.601644214	2.902479167
Phosphatidylinositol (16:0_18:1) levels	White rice intake	Inverse variance weighted	14	0.113540425	0.293177225	0.698552089	-0.461086937	0.688167787	1.120237173	0.630597853	1.990065966
Phosphatidylinositol (16:0_18:1) levels	White rice intake	Simple mode	14	0.300495137	0.598274855	0.623877759	-0.872123579	1.473113853	1.350527338	0.418062816	4.362799126
Phosphatidylinositol (16:0_18:1) levels	White rice intake	Weighted mode	14	0.341801536	0.588991099	0.571623261	-0.812621018	1.496224089	1.407480935	0.443693612	4.46479852
Phosphatidylinositol (16:0_18:2) levels	White rice intake	MR Egger	14	-1.096012541	0.548260923	0.068766989	-2.170603949	-0.021421132	0.334201043	0.11410868	0.978806671
Phosphatidylinositol (16:0_18:2) levels	White rice intake	Weighted median	14	-0.556418677	0.424676404	0.190122092	-1.388784429	0.275947075	0.573258416	0.249378257	1.317778119
Phosphatidylinositol (16:0_18:2) levels	White rice intake	Inverse variance weighted	14	-0.188978703	0.296974109	0.524550014	-0.771047957	0.39309055	0.827804136	0.462528105	1.481552538
Phosphatidylinositol (16:0_18:2) levels	White rice intake	Simple mode	14	-0.551714684	0.640176389	0.4044055	-1.806460406	0.703031039	0.575961372	0.164234432	2.01986573
Phosphatidylinositol (16:0_18:2) levels	White rice intake	Weighted mode	14	-0.661606148	0.522183457	0.227383889	-1.685085724	0.361873429	0.516021861	0.185428536	1.436017172
Phosphatidylinositol (16:0_20:4) levels	White rice intake	MR Egger	14	0.15575228	0.616744541	0.804898046	-1.053067019	1.36457158	1.168536698	0.348866127	3.914045836
Phosphatidylinositol (16:0_20:4) levels	White rice intake	Weighted median	14	0.412290612	0.465200534	0.375475138	-0.499502435	1.32408366	1.510273277	0.606832523	3.758739493
Phosphatidylinositol (16:0_20:4) levels	White rice intake	Inverse variance weighted	14	0.646769685	0.334146055	0.052917965	-0.008156583	1.301695954	1.909363013	0.991876591	3.675524906
Phosphatidylinositol (16:0_20:4) levels	White rice intake	Simple mode	14	0.371463755	0.751446312	0.629319888	-1.101371017	1.844298526	1.449855295	0.332415025	6.323662348
Phosphatidylinositol (16:0_20:4) levels	White rice intake	Weighted mode	14	0.462597258	0.630427063	0.476106716	-0.773039786	1.698234302	1.588193581	0.461607744	5.464290582
Phosphatidylinositol (18:0_18:1) levels	White rice intake	MR Egger	14	-0.790232379	0.611637539	0.220687024	-1.989041955	0.408577196	0.453739343	0.136826449	1.504675404
Phosphatidylinositol (18:0_18:1) levels	White rice intake	Weighted median	14	0.213668826	0.401269679	0.594392301	-0.572819745	1.000157397	1.238212523	0.563933047	2.718709711
Phosphatidylinositol (18:0_18:1) levels	White rice intake	Inverse variance weighted	14	0.121082171	0.358251672	0.735377689	-0.581091105	0.823255448	1.128717657	0.559287792	2.277903376
Phosphatidylinositol (18:0_18:1) levels	White rice intake	Simple mode	14	0.313137623	0.592800071	0.606236701	-0.848750515	1.475025761	1.367709747	0.427949314	4.371148379
Phosphatidylinositol (18:0_18:1) levels	White rice intake	Weighted mode	14	0.129760845	0.508490932	0.802570581	-0.866881381	1.126403072	1.13855606	0.420260139	3.084541648
Phosphatidylinositol (18:0_18:2) levels	White rice intake	MR Egger	14	-0.88106705	0.567559288	0.146534949	-1.993483253	0.231349154	0.414340554	0.136220109	1.260299201
Phosphatidylinositol (18:0_18:2) levels	White rice intake	Weighted median	14	-0.280828528	0.412094923	0.495576905	-1.088534577	0.526877521	0.755157813	0.336709554	1.693635702
Phosphatidylinositol (18:0_18:2) levels	White rice intake	Inverse variance weighted	14	0.003375808	0.335654145	0.991975491	-0.654506315	0.661257931	1.003381513	0.519698567	1.937227702
Phosphatidylinositol (18:0_18:2) levels	White rice intake	Simple mode	14	-0.092844134	0.666391609	0.891329653	-1.398971688	1.213283421	0.911335536	0.246850673	3.364513651
Phosphatidylinositol (18:0_18:2) levels	White rice intake	Weighted mode	14	-0.316504382	0.562668032	0.583341394	-1.419333725	0.786324962	0.728691819	0.241875119	2.195313721
Phosphatidylinositol (18:0_20:3) levels	White rice intake	MR Egger	14	-0.38227532	0.602248092	0.537507626	-1.56268158	0.79813094	0.682307174	0.209573329	2.221385144
Phosphatidylinositol (18:0_20:3) levels	White rice intake	Weighted median	14	0.421503094	0.443447816	0.341851446	-0.447654626	1.290660813	1.524250927	0.639125383	3.635187943
Phosphatidylinositol (18:0_20:3) levels	White rice intake	Inverse variance weighted	14	0.484207441	0.349281866	0.165657073	-0.200385016	1.168799898	1.622888264	0.818415589	3.218128238
Phosphatidylinositol (18:0_20:3) levels	White rice intake	Simple mode	14	0.664236913	0.704466837	0.362929426	-0.716518088	2.044991914	1.943007271	0.488450038	7.729096038
Phosphatidylinositol (18:0_20:3) levels	White rice intake	Weighted mode	14	0.4058802	0.536900251	0.463146704	-0.646444293	1.458204692	1.500622767	0.523905323	4.298235942
Phosphatidylinositol (18:0_20:4) levels	White rice intake	MR Egger	14	-0.136135132	0.537676133	0.804405595	-1.189980353	0.917710089	0.872724691	0.304227241	2.503550911
Phosphatidylinositol (18:0_20:4) levels	White rice intake	Weighted median	14	0.585795679	0.415208358	0.158289582	-0.228012703	1.39960406	1.79641979	0.796114147	4.05359467
Phosphatidylinositol (18:0_20:4) levels	White rice intake	Inverse variance weighted	14	0.713265916	0.31109775	0.021863041	0.103514326	1.323017506	2.040644962	1.109061681	3.754734235
Phosphatidylinositol (18:0_20:4) levels	White rice intake	Simple mode	14	0.579374629	0.577704687	0.334216437	-0.552926558	1.711675816	1.784921843	0.575263801	5.538234765
Phosphatidylinositol (18:0_20:4) levels	White rice intake	Weighted mode	14	0.557791088	0.523739966	0.306250867	-0.468739245	1.58432142	1.746809686	0.62579074	4.875981514
Phosphatidylinositol (18:1_18:1) levels	White rice intake	MR Egger	14	-0.320691507	0.539549796	0.563304036	-1.378209107	0.736826093	0.725647074	0.252029507	2.089293756
Phosphatidylinositol (18:1_18:1) levels	White rice intake	Weighted median	14	-0.124762339	0.39709724	0.753379879	-0.903072929	0.653548251	0.882706662	0.405322218	1.922349721
Phosphatidylinositol (18:1_18:1) levels	White rice intake	Inverse variance weighted	14	-0.052566178	0.292781814	0.857513359	-0.626418534	0.521286177	0.948791529	0.53450268	1.684192427
Phosphatidylinositol (18:1_18:1) levels	White rice intake	Simple mode	14	-0.158282217	0.557095716	0.780793158	-1.250189821	0.933625387	0.853608845	0.286450417	2.54371443
Phosphatidylinositol (18:1_18:1) levels	White rice intake	Weighted mode	14	-0.206148939	0.554050243	0.715830822	-1.292087415	0.879789538	0.813711874	0.274696778	2.410392357
Phosphatidylinositol (18:1_18:2) levels	White rice intake	MR Egger	14	-0.339468955	0.648671055	0.610272787	-1.610864223	0.931926312	0.712148405	0.199714941	2.539396138
Phosphatidylinositol (18:1_18:2) levels	White rice intake	Weighted median	14	-0.619996184	0.429683966	0.149045241	-1.462176758	0.22218439	0.53794649	0.231731302	1.248801624
Phosphatidylinositol (18:1_18:2) levels	White rice intake	Inverse variance weighted	14	0.002545051	0.342829602	0.99407683	-0.669400969	0.674491071	1.002548292	0.512015199	1.963033676
Phosphatidylinositol (18:1_18:2) levels	White rice intake	Simple mode	14	-0.63606306	0.641304922	0.339385091	-1.893020707	0.620894587	0.529372434	0.150616154	1.860591759
Phosphatidylinositol (18:1_18:2) levels	White rice intake	Weighted mode	14	-0.676095921	0.555164823	0.244931974	-1.764218973	0.412027132	0.508598731	0.17132054	1.509875401
Phosphatidylinositol (18:1_20:4) levels	White rice intake	MR Egger	14	-0.32356145	0.595601299	0.596903595	-1.490939997	0.843817097	0.723567493	0.225160906	2.32522567
Phosphatidylinositol (18:1_20:4) levels	White rice intake	Weighted median	14	0.286509709	0.440605353	0.515521839	-0.577076782	1.1500962	1.331771098	0.561537466	3.158496743
Phosphatidylinositol (18:1_20:4) levels	White rice intake	Inverse variance weighted	14	0.381554409	0.323780004	0.238622345	-0.253054399	1.016163218	1.464559346	0.776425644	2.762575006
Phosphatidylinositol (18:1_20:4) levels	White rice intake	Simple mode	14	0.184424175	0.649940056	0.781066488	-1.089458334	1.458306685	1.202525797	0.33639866	4.298674351
Phosphatidylinositol (18:1_20:4) levels	White rice intake	Weighted mode	14	0.238499948	0.567652546	0.681236322	-0.874099042	1.351098937	1.26934364	0.417237764	3.86166693
Sphingomyelin (d32:1) levels	White rice intake	MR Egger	14	-0.967300208	0.555889784	0.107399534	-2.056844184	0.122243768	0.380107866	0.127856827	1.130029533
Sphingomyelin (d32:1) levels	White rice intake	Weighted median	14	0.458363983	0.423599993	0.279222329	-0.371892005	1.28861997	1.581484531	0.689428694	3.627776658
Sphingomyelin (d32:1) levels	White rice intake	Inverse variance weighted	14	0.199255529	0.357301208	0.577070962	-0.501054838	0.899565895	1.220493797	0.605891205	2.458535618
Sphingomyelin (d32:1) levels	White rice intake	Simple mode	14	1.043050201	0.776330906	0.202072581	-0.478558375	2.564658776	2.837859868	0.619676089	12.99622299
Sphingomyelin (d32:1) levels	White rice intake	Weighted mode	14	0.634422054	0.583580045	0.296729322	-0.509394835	1.778238943	1.88593186	0.600859088	5.919422791
Sphingomyelin (d34:0) levels	White rice intake	MR Egger	14	-0.462455685	0.580305905	0.440982061	-1.59985526	0.67494389	0.629735314	0.201925743	1.963922776
Sphingomyelin (d34:0) levels	White rice intake	Weighted median	14	0.402587097	0.456340845	0.377664867	-0.49184096	1.297015154	1.49568919	0.611499611	3.658360711
Sphingomyelin (d34:0) levels	White rice intake	Inverse variance weighted	14	0.276175597	0.317278606	0.384053784	-0.34569047	0.898041665	1.318079295	0.707731517	2.454791098
Sphingomyelin (d34:0) levels	White rice intake	Simple mode	14	1.11361233	0.850247361	0.212954159	-0.552872498	2.780097158	3.045339319	0.575294901	16.12058711
Sphingomyelin (d34:0) levels	White rice intake	Weighted mode	14	0.859465077	0.715628963	0.251179628	-0.543167691	2.262097844	2.361896922	0.580905206	9.6032141
Sphingomyelin (d34:1) levels	White rice intake	MR Egger	14	-0.823091002	0.538202509	0.152105273	-1.87796792	0.231785916	0.439072381	0.152900496	1.260849772
Sphingomyelin (d34:1) levels	White rice intake	Weighted median	14	0.538499162	0.411106172	0.19023692	-0.267268935	1.34426726	1.713433346	0.765467183	3.835375178
Sphingomyelin (d34:1) levels	White rice intake	Inverse variance weighted	14	0.126303763	0.313293203	0.686838801	-0.487750915	0.74035844	1.134626773	0.614005794	2.096686917
Sphingomyelin (d34:1) levels	White rice intake	Simple mode	14	1.031231756	0.715195931	0.172989386	-0.370552269	2.433015782	2.804518191	0.690352964	11.3931897
Sphingomyelin (d34:1) levels	White rice intake	Weighted mode	14	0.960653643	0.580687506	0.121988409	-0.17749387	2.098801155	2.613404148	0.837366132	8.15638581
Sphingomyelin (d34:2) levels	White rice intake	MR Egger	14	-0.850159358	0.609910188	0.188620445	-2.045583327	0.345264611	0.427346825	0.129304741	1.412363597
Sphingomyelin (d34:2) levels	White rice intake	Weighted median	14	-0.201402032	0.465620238	0.665344845	-1.114017697	0.711213634	0.817583671	0.328237549	2.036461279
Sphingomyelin (d34:2) levels	White rice intake	Inverse variance weighted	14	0.245816859	0.373681582	0.510650979	-0.486599042	0.97823276	1.278665376	0.614713458	2.659751666
Sphingomyelin (d34:2) levels	White rice intake	Simple mode	14	1.42881813	1.010557256	0.180892556	-0.551874092	3.409510353	4.173763432	0.575869566	30.2504286
Sphingomyelin (d34:2) levels	White rice intake	Weighted mode	14	-0.625955831	0.806805328	0.451724857	-2.207294274	0.955382611	0.534750053	0.10999787	2.599665052
Sphingomyelin (d36:1) levels	White rice intake	MR Egger	14	-0.70477474	0.538677784	0.21526302	-1.760583197	0.351033717	0.49421989	0.171944557	1.420535222
Sphingomyelin (d36:1) levels	White rice intake	Weighted median	14	0.204929799	0.392720909	0.601795354	-0.564803182	0.97466278	1.227438894	0.568472021	2.650273336
Sphingomyelin (d36:1) levels	White rice intake	Inverse variance weighted	14	0.125796632	0.292300907	0.666928777	-0.447113145	0.698706409	1.134051515	0.639471551	2.011149419
Sphingomyelin (d36:1) levels	White rice intake	Simple mode	14	-0.277805166	0.603652698	0.65297056	-1.460964454	0.905354122	0.757444383	0.232012401	2.472807442
Sphingomyelin (d36:1) levels	White rice intake	Weighted mode	14	0.271036855	0.55205745	0.631640023	-0.810995746	1.353069457	1.311323399	0.444415321	3.869283921
Sphingomyelin (d36:2) levels	White rice intake	MR Egger	14	-0.292729216	0.538732169	0.596826776	-1.348644267	0.763185835	0.746224179	0.25959196	2.145099278
Sphingomyelin (d36:2) levels	White rice intake	Weighted median	14	0.294045198	0.419411787	0.483247165	-0.528001904	1.116092301	1.341844552	0.589782235	3.052901046
Sphingomyelin (d36:2) levels	White rice intake	Inverse variance weighted	14	0.492820827	0.292295236	0.091788511	-0.080077834	1.065719489	1.636927202	0.923044499	2.902926857
Sphingomyelin (d36:2) levels	White rice intake	Simple mode	14	-0.162048062	0.664167652	0.811049399	-1.463816659	1.139720536	0.850400332	0.231351597	3.125894667
Sphingomyelin (d36:2) levels	White rice intake	Weighted mode	14	0.135441526	0.544277698	0.807367794	-0.931342762	1.202225813	1.145042238	0.394024274	3.327515114
Sphingomyelin (d38:1) levels	White rice intake	MR Egger	14	-0.398810867	0.537705231	0.472541903	-1.45271312	0.655091386	0.67111762	0.233934733	1.925318456
Sphingomyelin (d38:1) levels	White rice intake	Weighted median	14	0.810060272	0.402989388	0.044417638	0.020201072	1.599919472	2.248043476	1.020406495	4.952633581
Sphingomyelin (d38:1) levels	White rice intake	Inverse variance weighted	14	0.288195868	0.291769296	0.323273848	-0.283671952	0.860063689	1.334018571	0.753013629	2.363311205
Sphingomyelin (d38:1) levels	White rice intake	Simple mode	14	0.8323458	0.667165218	0.234189187	-0.475298028	2.139989629	2.298704723	0.621699745	8.499349479
Sphingomyelin (d38:1) levels	White rice intake	Weighted mode	14	0.948874323	0.620790503	0.150350623	-0.267875063	2.165623709	2.582800622	0.765003352	8.720038985
Sphingomyelin (d38:2) levels	White rice intake	MR Egger	14	-0.215222158	0.538986289	0.696680709	-1.271635284	0.841190968	0.806362281	0.280372758	2.31912734
Sphingomyelin (d38:2) levels	White rice intake	Weighted median	14	0.447475621	0.427507527	0.295234195	-0.390439133	1.285390374	1.564358163	0.676759622	3.616079305
Sphingomyelin (d38:2) levels	White rice intake	Inverse variance weighted	14	0.561848643	0.292538383	0.054782403	-0.011526587	1.135223874	1.753911863	0.98853959	3.111870131
Sphingomyelin (d38:2) levels	White rice intake	Simple mode	14	-0.230764322	0.735028878	0.758538071	-1.671420923	1.209892278	0.793926555	0.187979771	3.353123428
Sphingomyelin (d38:2) levels	White rice intake	Weighted mode	14	0.039891716	0.618347717	0.949542923	-1.172069808	1.251853241	1.040698077	0.309725205	3.496817402
Sphingomyelin (d40:1) levels	White rice intake	MR Egger	14	-0.499535041	0.53763702	0.371134709	-1.5533036	0.554233517	0.606812737	0.211547948	1.740606329
Sphingomyelin (d40:1) levels	White rice intake	Weighted median	14	0.399601301	0.43160554	0.354524768	-0.446345558	1.24554816	1.491230027	0.63996259	3.474839045
Sphingomyelin (d40:1) levels	White rice intake	Inverse variance weighted	14	0.27791771	0.294155954	0.344762442	-0.29862796	0.85446338	1.320377539	0.741835351	2.350112925
Sphingomyelin (d40:1) levels	White rice intake	Simple mode	14	-0.050297416	0.75204339	0.947694101	-1.52430246	1.423707628	0.950946556	0.217772909	4.152487816
Sphingomyelin (d40:1) levels	White rice intake	Weighted mode	14	0.589929994	0.666531572	0.392193303	-0.716471887	1.896331874	1.803862129	0.488472606	6.661414664
Sphingomyelin (d40:2) levels	White rice intake	MR Egger	14	-0.442489006	0.538170909	0.426993605	-1.497303988	0.612325975	0.642435404	0.223732533	1.844717178
Sphingomyelin (d40:2) levels	White rice intake	Weighted median	14	0.676904967	0.435589112	0.120184697	-0.176849691	1.530659626	1.967777961	0.83790572	4.621224097
Sphingomyelin (d40:2) levels	White rice intake	Inverse variance weighted	14	0.406998442	0.291993248	0.163359126	-0.165308323	0.979305208	1.502301766	0.847632319	2.662605641
Sphingomyelin (d40:2) levels	White rice intake	Simple mode	14	1.008942619	0.722578688	0.18600787	-0.407311609	2.425196847	2.742699403	0.665436802	11.30445445
Sphingomyelin (d40:2) levels	White rice intake	Weighted mode	14	0.975261511	0.60307997	0.129845281	-0.20677523	2.157298251	2.65186061	0.813202413	8.647742042
Sphingomyelin (d42:2) levels	White rice intake	MR Egger	14	-0.335287183	0.538167855	0.544932845	-1.390096179	0.719521813	0.715132683	0.24905135	2.053451042
Sphingomyelin (d42:2) levels	White rice intake	Weighted median	14	-0.090532542	0.399367931	0.820665144	-0.873293687	0.692228604	0.913444608	0.417573924	1.99816369
Sphingomyelin (d42:2) levels	White rice intake	Inverse variance weighted	14	0.270555085	0.292021408	0.354191087	-0.301806874	0.842917044	1.310691794	0.739480864	2.323133786
Sphingomyelin (d42:2) levels	White rice intake	Simple mode	14	-0.248724975	0.673410949	0.717812539	-1.568610435	1.071160484	0.779794407	0.208334476	2.918764716
Sphingomyelin (d42:2) levels	White rice intake	Weighted mode	14	-0.294480413	0.549158042	0.600848726	-1.370830175	0.78186935	0.744918537	0.253896094	2.185554014
Triacylglycerol (46:1) levels	White rice intake	MR Egger	14	-0.628905982	0.587699141	0.305619839	-1.780796298	0.522984333	0.533174785	0.168503914	1.687054878
Triacylglycerol (46:1) levels	White rice intake	Weighted median	14	-0.6385368	0.454816637	0.160335715	-1.529977408	0.252903808	0.528064523	0.216540559	1.287759398
Triacylglycerol (46:1) levels	White rice intake	Inverse variance weighted	14	-0.123640703	0.318948535	0.698274359	-0.748779832	0.501498426	0.883697294	0.472943271	1.65119361
Triacylglycerol (46:1) levels	White rice intake	Simple mode	14	-0.975344391	0.821507307	0.256366226	-2.585498714	0.634809931	0.377062474	0.075358488	1.886663512
Triacylglycerol (46:1) levels	White rice intake	Weighted mode	14	-0.816733503	0.659375176	0.23737616	-2.109108849	0.475641842	0.441872675	0.121346056	1.60904662
Triacylglycerol (46:2) levels	White rice intake	MR Egger	14	-0.391569101	0.621591948	0.540539864	-1.609889319	0.826751118	0.675995337	0.199909739	2.285880108
Triacylglycerol (46:2) levels	White rice intake	Weighted median	14	-0.469331904	0.455064904	0.302375983	-1.361259116	0.422595309	0.62541997	0.256337815	1.525916646
Triacylglycerol (46:2) levels	White rice intake	Inverse variance weighted	14	-0.028587253	0.336925756	0.932382761	-0.688961735	0.63178723	0.971817497	0.502097108	1.880969301
Triacylglycerol (46:2) levels	White rice intake	Simple mode	14	-0.636698244	0.778791338	0.428346126	-2.163129266	0.889732778	0.529036292	0.114964802	2.434479018
Triacylglycerol (46:2) levels	White rice intake	Weighted mode	14	-0.577526243	0.689937316	0.417675812	-1.929803381	0.774750896	0.561285134	0.14517674	2.170051491
Triacylglycerol (48:0) levels	White rice intake	MR Egger	14	-1.064934412	0.612725812	0.107774086	-2.265877004	0.13600818	0.344750466	0.103739015	1.145691265
Triacylglycerol (48:0) levels	White rice intake	Weighted median	14	-0.414973653	0.483468814	0.390712705	-1.362572528	0.532625222	0.660357679	0.256001358	1.703398243
Triacylglycerol (48:0) levels	White rice intake	Inverse variance weighted	14	-0.047828549	0.333239036	0.885874583	-0.70097706	0.605319963	0.953297217	0.496100347	1.831838235
Triacylglycerol (48:0) levels	White rice intake	Simple mode	14	-0.684645241	0.905794352	0.463215532	-2.460002172	1.09071169	0.504269092	0.085434765	2.976391586
Triacylglycerol (48:0) levels	White rice intake	Weighted mode	14	-0.957884575	0.790614161	0.247240147	-2.507488331	0.591719181	0.383703725	0.081472615	1.807092465
Triacylglycerol (48:1) levels	White rice intake	MR Egger	14	-0.61817814	0.54614335	0.279789839	-1.688619106	0.452262826	0.53892539	0.184774502	1.571865021
Triacylglycerol (48:1) levels	White rice intake	Weighted median	14	-0.100320508	0.41067933	0.807014422	-0.905251995	0.704610979	0.904547457	0.404439955	2.023059518
Triacylglycerol (48:1) levels	White rice intake	Inverse variance weighted	14	-0.037844829	0.295941526	0.898244403	-0.617890219	0.542200562	0.962862338	0.539080581	1.719787199
Triacylglycerol (48:1) levels	White rice intake	Simple mode	14	0.139911146	0.626613203	0.826786668	-1.088250732	1.368073023	1.150171597	0.336805141	3.927774666
Triacylglycerol (48:1) levels	White rice intake	Weighted mode	14	-0.201776471	0.549364417	0.719312035	-1.278530728	0.874977786	0.817277593	0.278446113	2.398822005
Triacylglycerol (48:2) levels	White rice intake	MR Egger	14	-0.716802244	0.549715197	0.216708839	-1.79424403	0.360639543	0.488311262	0.166253087	1.434246383
Triacylglycerol (48:2) levels	White rice intake	Weighted median	14	-0.347802393	0.419424245	0.40696992	-1.169873913	0.474269127	0.70623842	0.310406077	1.606839372
Triacylglycerol (48:2) levels	White rice intake	Inverse variance weighted	14	-0.027756394	0.311632411	0.929028077	-0.638555919	0.583043131	0.972625275	0.528054427	1.791481859
Triacylglycerol (48:2) levels	White rice intake	Simple mode	14	-0.120093079	0.688071047	0.864133189	-1.468712332	1.228526173	0.886837887	0.230221744	3.416190951
Triacylglycerol (48:2) levels	White rice intake	Weighted mode	14	-0.281358793	0.538594006	0.610182542	-1.337003046	0.774285459	0.754757485	0.262631585	2.169041704
Triacylglycerol (48:3) levels	White rice intake	MR Egger	14	-0.458718706	0.657208624	0.498491797	-1.746847608	0.829410197	0.632093024	0.174322611	2.291966532
Triacylglycerol (48:3) levels	White rice intake	Weighted median	14	-0.117301545	0.417617504	0.778800346	-0.935831853	0.701228762	0.889316983	0.392259428	2.016228651
Triacylglycerol (48:3) levels	White rice intake	Inverse variance weighted	14	-0.097836925	0.348516605	0.77892221	-0.780929471	0.58525562	0.906796767	0.457980134	1.795449881
Triacylglycerol (48:3) levels	White rice intake	Simple mode	14	-0.040168018	0.680627658	0.953836808	-1.374198227	1.293862192	0.960628023	0.253042397	3.646844203
Triacylglycerol (48:3) levels	White rice intake	Weighted mode	14	-0.040168018	0.57927885	0.945773132	-1.175554564	1.095218529	0.960628023	0.308647767	2.989835977
Triacylglycerol (49:1) levels	White rice intake	MR Egger	14	-0.870157646	0.612732559	0.181026892	-2.07111346	0.330798169	0.418885509	0.126045357	1.392078799
Triacylglycerol (49:1) levels	White rice intake	Weighted median	14	-0.519765036	0.500237772	0.29878801	-1.500231069	0.460700996	0.594660255	0.223078608	1.585184804
Triacylglycerol (49:1) levels	White rice intake	Inverse variance weighted	14	-0.233424509	0.33924288	0.49140562	-0.898340554	0.431491537	0.791817369	0.4072449	1.53955211
Triacylglycerol (49:1) levels	White rice intake	Simple mode	14	-0.467745133	0.862488121	0.596772108	-2.158221849	1.222731583	0.626413155	0.115530369	3.396452767
Triacylglycerol (49:1) levels	White rice intake	Weighted mode	14	-0.613703084	0.709264752	0.40257808	-2.003861999	0.77645583	0.541342516	0.134813627	2.173754441
Triacylglycerol (49:2) levels	White rice intake	MR Egger	14	-0.784577958	0.588122322	0.206956534	-1.93729771	0.368141793	0.456312244	0.144092805	1.445046922
Triacylglycerol (49:2) levels	White rice intake	Weighted median	14	-0.594586408	0.47360084	0.209312205	-1.522844054	0.333671239	0.551790735	0.218090742	1.396084089
Triacylglycerol (49:2) levels	White rice intake	Inverse variance weighted	14	-0.147590912	0.31850273	0.643084997	-0.771856262	0.476674438	0.862783997	0.462154392	1.610708973
Triacylglycerol (49:2) levels	White rice intake	Simple mode	14	-0.829961115	0.769084423	0.300134773	-2.337366584	0.677444355	0.436066243	0.096581643	1.968839642
Triacylglycerol (49:2) levels	White rice intake	Weighted mode	14	-0.762491567	0.657183979	0.266815574	-2.050572166	0.525589032	0.466502655	0.128661267	1.691454877
Triacylglycerol (50:1) levels	White rice intake	MR Egger	14	-0.633716792	0.54046035	0.263728054	-1.693019078	0.425585494	0.530615942	0.183963285	1.530486248
Triacylglycerol (50:1) levels	White rice intake	Weighted median	14	-0.288695757	0.397732717	0.467928473	-1.068251882	0.490860368	0.749240122	0.343608661	1.633721217
Triacylglycerol (50:1) levels	White rice intake	Inverse variance weighted	14	0.00198054	0.293158702	0.994609643	-0.572610516	0.576571596	1.001982502	0.564051051	1.779925654
Triacylglycerol (50:1) levels	White rice intake	Simple mode	14	-0.24416888	0.617607768	0.698998432	-1.454680105	0.966342345	0.78335533	0.233475039	2.628313392
Triacylglycerol (50:1) levels	White rice intake	Weighted mode	14	-0.312584042	0.52576602	0.56236221	-1.343085442	0.717917358	0.731554145	0.261039004	2.050159013
Triacylglycerol (50:2) levels	White rice intake	MR Egger	14	-0.853918715	0.538896541	0.139049581	-1.910155935	0.202318505	0.425743292	0.148057297	1.224237872
Triacylglycerol (50:2) levels	White rice intake	Weighted median	14	-0.116408293	0.393316106	0.767255855	-0.887307862	0.654491275	0.890111722	0.411762784	1.924163398
Triacylglycerol (50:2) levels	White rice intake	Inverse variance weighted	14	0.03348902	0.317054432	0.915879523	-0.587937665	0.654915706	1.03405609	0.555471673	1.924980247
Triacylglycerol (50:2) levels	White rice intake	Simple mode	14	0.193849356	0.655006485	0.771942636	-1.089963355	1.477662066	1.2139134	0.336228815	4.38268726
Triacylglycerol (50:2) levels	White rice intake	Weighted mode	14	-0.266979207	0.57892098	0.652299708	-1.401664328	0.867705913	0.765688992	0.246186887	2.381441349
Triacylglycerol (50:3) levels	White rice intake	MR Egger	14	-0.805950955	0.563559928	0.17820415	-1.910528414	0.298626503	0.446662968	0.14800216	1.348006053
Triacylglycerol (50:3) levels	White rice intake	Weighted median	14	-0.042621518	0.409641001	0.917132823	-0.845517881	0.760274845	0.958274011	0.429334956	2.138863995
Triacylglycerol (50:3) levels	White rice intake	Inverse variance weighted	14	0.073560766	0.333425555	0.825387346	-0.579953322	0.727074854	1.076333939	0.559924502	2.069019564
Triacylglycerol (50:3) levels	White rice intake	Simple mode	14	0.17690802	0.655935291	0.791622062	-1.108725151	1.462541191	1.193521308	0.329979367	4.31691571
Triacylglycerol (50:3) levels	White rice intake	Weighted mode	14	-0.201646537	0.54134874	0.715530761	-1.262690066	0.859396992	0.817383792	0.282892004	2.36173612
Triacylglycerol (50:4) levels	White rice intake	MR Egger	14	-0.482718045	0.636259968	0.462685564	-1.729787583	0.764351493	0.617103794	0.177322072	2.147601189
Triacylglycerol (50:4) levels	White rice intake	Weighted median	14	-0.098774915	0.410925434	0.810041983	-0.904188767	0.706638936	0.9059466	0.404870196	2.02716636
Triacylglycerol (50:4) levels	White rice intake	Inverse variance weighted	14	0.072083427	0.346185293	0.835055557	-0.606439746	0.750606601	1.074745003	0.545288784	2.118284579
Triacylglycerol (50:4) levels	White rice intake	Simple mode	14	0.271487417	0.612904363	0.665081553	-0.929805136	1.472779969	1.311914363	0.394630602	4.361342701
Triacylglycerol (50:4) levels	White rice intake	Weighted mode	14	-0.145247533	0.51961563	0.784236945	-1.163694168	0.873199103	0.864808198	0.312330247	2.394559054
Triacylglycerol (50:5) levels	White rice intake	MR Egger	14	-0.351176594	0.7314516	0.639782628	-1.784821731	1.082468543	0.703859446	0.167826977	2.951957598
Triacylglycerol (50:5) levels	White rice intake	Weighted median	14	-0.303078665	0.463216371	0.512923839	-1.210982751	0.604825421	0.738540997	0.29790437	1.830932539
Triacylglycerol (50:5) levels	White rice intake	Inverse variance weighted	14	-0.07438171	0.384594915	0.84664357	-0.828187744	0.679424323	0.928317278	0.436840236	1.972741744
Triacylglycerol (50:5) levels	White rice intake	Simple mode	14	-0.426558935	0.691012361	0.547700186	-1.780943162	0.927825292	0.652751395	0.168479169	2.52900335
Triacylglycerol (50:5) levels	White rice intake	Weighted mode	14	-0.405492096	0.531859954	0.459429433	-1.447937606	0.636953415	0.666648675	0.235054564	1.890711881
Triacylglycerol (51:1) levels	White rice intake	MR Egger	14	-0.719904598	0.613538574	0.263413593	-1.922440203	0.482631007	0.486798695	0.146249647	1.620331904
Triacylglycerol (51:1) levels	White rice intake	Weighted median	14	-0.255254013	0.45598947	0.575629166	-1.148993375	0.638485348	0.774719684	0.316955664	1.893610545
Triacylglycerol (51:1) levels	White rice intake	Inverse variance weighted	14	-0.016863398	0.332824096	0.959590396	-0.669198625	0.63547183	0.983277993	0.512118812	1.887912705
Triacylglycerol (51:1) levels	White rice intake	Simple mode	14	-0.709127006	0.730411449	0.349336171	-2.140733446	0.722479434	0.492073587	0.117568581	2.059533362
Triacylglycerol (51:1) levels	White rice intake	Weighted mode	14	-0.45052163	0.627979672	0.485810455	-1.681361788	0.780318527	0.637295632	0.186120347	2.182167234
Triacylglycerol (51:2) levels	White rice intake	MR Egger	14	-0.764504039	0.539511341	0.181910036	-1.821946267	0.292938189	0.465564776	0.161710712	1.340359939
Triacylglycerol (51:2) levels	White rice intake	Weighted median	14	-0.082373421	0.41696771	0.843394437	-0.899630133	0.734883291	0.920928	0.406720064	2.085238612
Triacylglycerol (51:2) levels	White rice intake	Inverse variance weighted	14	0.086697547	0.304433349	0.775810134	-0.509991816	0.68338691	1.090566785	0.600500493	1.980574413
Triacylglycerol (51:2) levels	White rice intake	Simple mode	14	-0.004525998	0.650677264	0.994555708	-1.279853437	1.27080144	0.995484228	0.278078054	3.563707515
Triacylglycerol (51:2) levels	White rice intake	Weighted mode	14	-0.155342824	0.586730644	0.795345725	-1.305334886	0.994649238	0.856121628	0.271081738	2.703775794
Triacylglycerol (51:3) levels	White rice intake	MR Egger	14	-0.767241401	0.570993534	0.203903597	-1.886388728	0.351905925	0.464292099	0.151618357	1.421774764
Triacylglycerol (51:3) levels	White rice intake	Weighted median	14	-0.026064324	0.414889655	0.949908005	-0.839248048	0.787119399	0.974272418	0.432035271	2.197058454
Triacylglycerol (51:3) levels	White rice intake	Inverse variance weighted	14	0.112276168	0.336725892	0.738806013	-0.547706579	0.772258916	1.118821801	0.578274517	2.164650499
Triacylglycerol (51:3) levels	White rice intake	Simple mode	14	0.083831283	0.620668665	0.894628506	-1.1326793	1.300341866	1.087445408	0.322168912	3.670551289
Triacylglycerol (51:3) levels	White rice intake	Weighted mode	14	-0.150365453	0.535967638	0.783470976	-1.200862024	0.900131118	0.860393486	0.300934687	2.459925631
Triacylglycerol (51:4) levels	White rice intake	MR Egger	14	-0.188334768	0.629849713	0.770043528	-1.422840205	1.04617067	0.82833736	0.241028473	2.846729154
Triacylglycerol (51:4) levels	White rice intake	Weighted median	14	-0.186482935	0.472115176	0.69284689	-1.111828679	0.73886281	0.829872724	0.328956854	2.093553393
Triacylglycerol (51:4) levels	White rice intake	Inverse variance weighted	14	0.067852469	0.341937177	0.842704358	-0.602344398	0.738049335	1.070207408	0.54752651	2.091851032
Triacylglycerol (51:4) levels	White rice intake	Simple mode	14	-0.53542959	0.743916293	0.484421948	-1.993505524	0.922646343	0.585417746	0.136217075	2.515939628
Triacylglycerol (51:4) levels	White rice intake	Weighted mode	14	-0.361384321	0.563930564	0.532766861	-1.466688226	0.743919583	0.696711186	0.230688209	2.104166829
Triacylglycerol (52:2) levels	White rice intake	MR Egger	14	-0.707842764	0.538922853	0.21359387	-1.764131555	0.348446027	0.492705935	0.171335517	1.416864068
Triacylglycerol (52:2) levels	White rice intake	Weighted median	14	-0.007949097	0.416432422	0.984770454	-0.824156644	0.80825845	0.992082414	0.438604736	2.24399655
Triacylglycerol (52:2) levels	White rice intake	Inverse variance weighted	14	0.197837906	0.308630232	0.521510207	-0.40707735	0.802753161	1.218764823	0.665592705	2.231676643
Triacylglycerol (52:2) levels	White rice intake	Simple mode	14	-0.164468304	0.666444911	0.808929212	-1.470700331	1.141763722	0.848344645	0.229764518	3.132287982
Triacylglycerol (52:2) levels	White rice intake	Weighted mode	14	-0.251390311	0.627571757	0.695237578	-1.481430955	0.978650332	0.77771876	0.227312182	2.660862537
Triacylglycerol (52:3) levels	White rice intake	MR Egger	14	-0.715073334	0.538401594	0.208839372	-1.770340458	0.340193791	0.489156239	0.170275007	1.405219883
Triacylglycerol (52:3) levels	White rice intake	Weighted median	14	0.080030728	0.414646606	0.846951539	-0.732676618	0.892738075	1.083320356	0.480620828	2.441806356
Triacylglycerol (52:3) levels	White rice intake	Inverse variance weighted	14	0.165001414	0.316765059	0.602439746	-0.455858101	0.785860928	1.179394786	0.633903781	2.194295258
Triacylglycerol (52:3) levels	White rice intake	Simple mode	14	0.243968168	0.658158648	0.716843726	-1.046022781	1.533959118	1.276303703	0.3513323	4.636496971
Triacylglycerol (52:3) levels	White rice intake	Weighted mode	14	0.073587628	0.59696165	0.903778527	-1.096457207	1.243632463	1.076362852	0.334052469	3.468188677
Triacylglycerol (52:4) levels	White rice intake	MR Egger	14	-0.504416554	0.538407352	0.367299421	-1.559694964	0.550861855	0.603857791	0.21020018	1.734747474
Triacylglycerol (52:4) levels	White rice intake	Weighted median	14	0.110508766	0.401758176	0.78326792	-0.676937259	0.897954791	1.116846139	0.508171007	2.454577849
Triacylglycerol (52:4) levels	White rice intake	Inverse variance weighted	14	0.146147359	0.297848048	0.623654506	-0.437634814	0.729929532	1.157366724	0.64556149	2.074934387
Triacylglycerol (52:4) levels	White rice intake	Simple mode	14	0.170168146	0.658953111	0.800264834	-1.121379952	1.461716244	1.185504173	0.325829855	4.313355952
Triacylglycerol (52:4) levels	White rice intake	Weighted mode	14	-0.037608679	0.595413098	0.950596782	-1.204618351	1.129400994	0.963089745	0.299806398	3.093802737
Triacylglycerol (52:5) levels	White rice intake	MR Egger	14	-0.147167321	0.591328594	0.807665441	-1.306171365	1.011836723	0.863149542	0.270855079	2.750648557
Triacylglycerol (52:5) levels	White rice intake	Weighted median	14	0.077980787	0.406626426	0.847918446	-0.719007007	0.874968582	1.081101888	0.487235837	2.398799927
Triacylglycerol (52:5) levels	White rice intake	Inverse variance weighted	14	0.132213496	0.312306731	0.672043559	-0.479907697	0.744334689	1.141351968	0.61884051	2.105040463
Triacylglycerol (52:5) levels	White rice intake	Simple mode	14	0.19645364	0.633081433	0.761241541	-1.04438597	1.437293249	1.217078895	0.351907835	4.209286893
Triacylglycerol (52:5) levels	White rice intake	Weighted mode	14	0.090079112	0.503781689	0.860846707	-0.897332998	1.077491222	1.094260849	0.407655429	2.937301263
Triacylglycerol (52:6) levels	White rice intake	MR Egger	14	0.257203984	0.685415343	0.714021138	-1.086210088	1.600618056	1.293308914	0.337493142	4.956094622
Triacylglycerol (52:6) levels	White rice intake	Weighted median	14	0.14865702	0.442656403	0.736999543	-0.71894953	1.016263571	1.16027497	0.487263843	2.762852252
Triacylglycerol (52:6) levels	White rice intake	Inverse variance weighted	14	0.257587069	0.356812321	0.470348629	-0.441765079	0.956939217	1.293804456	0.642900648	2.603714859
Triacylglycerol (52:6) levels	White rice intake	Simple mode	14	-0.09289434	0.697703951	0.896119271	-1.460394084	1.274605404	0.911289782	0.232144772	3.577289547
Triacylglycerol (52:6) levels	White rice intake	Weighted mode	14	0.001988909	0.582456436	0.99732732	-1.139625706	1.143603524	1.001990888	0.31993875	3.138056076
Triacylglycerol (53:2) levels	White rice intake	MR Egger	14	-0.63736501	0.60521459	0.313029086	-1.823585607	0.548855587	0.528683667	0.161445831	1.731270595
Triacylglycerol (53:2) levels	White rice intake	Weighted median	14	0.358902594	0.415803907	0.388053082	-0.456073065	1.173878252	1.431757332	0.633767529	3.2345126
Triacylglycerol (53:2) levels	White rice intake	Inverse variance weighted	14	0.275182185	0.354989497	0.438230931	-0.42059723	0.9709616	1.316770549	0.656654529	2.640482326
Triacylglycerol (53:2) levels	White rice intake	Simple mode	14	0.478540919	0.694374438	0.502833045	-0.882432979	1.839514817	1.613718138	0.41377498	6.293484026
Triacylglycerol (53:2) levels	White rice intake	Weighted mode	14	0.329798498	0.557393018	0.564212865	-0.762691818	1.422288814	1.390687873	0.466409247	4.146600383
Triacylglycerol (53:3) levels	White rice intake	MR Egger	14	-0.857333154	0.553998779	0.147690657	-1.943170761	0.228504454	0.424292097	0.143249021	1.256719122
Triacylglycerol (53:3) levels	White rice intake	Weighted median	14	0.320950655	0.401959274	0.424600346	-0.466889523	1.108790832	1.37843756	0.62694935	3.030691563
Triacylglycerol (53:3) levels	White rice intake	Inverse variance weighted	14	0.121679925	0.337733086	0.718634547	-0.540276923	0.783636772	1.129392553	0.582586898	2.189420227
Triacylglycerol (53:3) levels	White rice intake	Simple mode	14	0.369051405	0.654653078	0.582528504	-0.914068628	1.652171437	1.446361952	0.40088983	5.218298742
Triacylglycerol (53:3) levels	White rice intake	Weighted mode	14	-0.005643483	0.538085211	0.991791118	-1.060290496	1.04900353	0.994372412	0.346355181	2.854804972
Triacylglycerol (53:4) levels	White rice intake	MR Egger	14	-0.573382025	0.574976442	0.338338799	-1.700335851	0.5535718	0.563616048	0.18262218	1.739454921
Triacylglycerol (53:4) levels	White rice intake	Weighted median	14	0.109928457	0.443107502	0.80406841	-0.758562246	0.978419161	1.116198212	0.4683393	2.660247493
Triacylglycerol (53:4) levels	White rice intake	Inverse variance weighted	14	0.13660205	0.325895168	0.675099582	-0.502152479	0.775356579	1.146371859	0.605226519	2.171366252
Triacylglycerol (53:4) levels	White rice intake	Simple mode	14	0.367969781	0.723010988	0.619321452	-1.049131756	1.785071318	1.444798378	0.350241712	5.96000499
Triacylglycerol (53:4) levels	White rice intake	Weighted mode	14	0.319444033	0.620101617	0.615096896	-0.895955135	1.534843202	1.37636234	0.408217509	4.640597836
Triacylglycerol (54:3) levels	White rice intake	MR Egger	14	-0.799524821	0.539112186	0.163845354	-1.856184705	0.257135063	0.449542527	0.156267702	1.293219782
Triacylglycerol (54:3) levels	White rice intake	Weighted median	14	0.289540245	0.424532898	0.495225832	-0.542544236	1.121624726	1.3358132	0.581267488	3.069837798
Triacylglycerol (54:3) levels	White rice intake	Inverse variance weighted	14	0.089500546	0.310441168	0.773116227	-0.518964144	0.697965235	1.09362793	0.595136705	2.00965936
Triacylglycerol (54:3) levels	White rice intake	Simple mode	14	0.475691348	0.682577854	0.498136203	-0.862161246	1.813543941	1.609126279	0.422248513	6.132140917
Triacylglycerol (54:3) levels	White rice intake	Weighted mode	14	0.411277472	0.681526844	0.556582864	-0.924515142	1.747070086	1.508743933	0.396723727	5.737766863
Triacylglycerol (54:4) levels	White rice intake	MR Egger	14	-0.552279172	0.538553285	0.325362174	-1.60784361	0.503285266	0.57563634	0.200319115	1.654146665
Triacylglycerol (54:4) levels	White rice intake	Weighted median	14	0.33011172	0.431976473	0.44475455	-0.516562167	1.176785607	1.391123536	0.596567928	3.243930159
Triacylglycerol (54:4) levels	White rice intake	Inverse variance weighted	14	0.099002299	0.293933548	0.736253618	-0.477107455	0.675112052	1.104068837	0.620575842	1.964253062
Triacylglycerol (54:4) levels	White rice intake	Simple mode	14	0.49277962	0.674963611	0.478290015	-0.830149058	1.815708298	1.63685975	0.435984295	6.145427429
Triacylglycerol (54:4) levels	White rice intake	Weighted mode	14	0.467577375	0.721556493	0.528256815	-0.946673352	1.881828102	1.596122699	0.388029717	6.565496296
Triacylglycerol (54:5) levels	White rice intake	MR Egger	14	-0.174893181	0.539638581	0.751446714	-1.232584801	0.882798438	0.839546695	0.291538035	2.41765591
Triacylglycerol (54:5) levels	White rice intake	Weighted median	14	0.169381354	0.41159894	0.680690997	-0.637352568	0.976115276	1.184571794	0.528690244	2.654125644
Triacylglycerol (54:5) levels	White rice intake	Inverse variance weighted	14	0.128006385	0.292781308	0.661960373	-0.445844979	0.701857749	1.136560259	0.640283022	2.017497231
Triacylglycerol (54:5) levels	White rice intake	Simple mode	14	0.35260336	0.666552732	0.605723687	-0.953839994	1.659046715	1.422766706	0.385258788	5.254299613
Triacylglycerol (54:5) levels	White rice intake	Weighted mode	14	0.24987518	0.59624223	0.681997087	-0.918759591	1.418509951	1.283865154	0.399013674	4.130960517
Triacylglycerol (54:6) levels	White rice intake	MR Egger	14	0.079242767	0.543623241	0.88652465	-0.986258785	1.144744319	1.082467077	0.372969443	3.141637998
Triacylglycerol (54:6) levels	White rice intake	Weighted median	14	0.177725522	0.392857382	0.650986637	-0.592274948	0.947725991	1.194497413	0.553067652	2.579836413
Triacylglycerol (54:6) levels	White rice intake	Inverse variance weighted	14	0.046255298	0.294790747	0.875316629	-0.531534566	0.624045162	1.047341761	0.587702409	1.866462936
Triacylglycerol (54:6) levels	White rice intake	Simple mode	14	0.242144056	0.647593168	0.714495809	-1.027138553	1.511426666	1.273977704	0.35802998	4.533193536
Triacylglycerol (54:6) levels	White rice intake	Weighted mode	14	0.180560165	0.5421092	0.744392084	-0.881973868	1.243094198	1.19788819	0.413964992	3.466322375
Triacylglycerol (54:7) levels	White rice intake	MR Egger	14	0.022146111	0.55352554	0.968743744	-1.062763948	1.10705617	1.022393157	0.345499547	3.025438895
Triacylglycerol (54:7) levels	White rice intake	Weighted median	14	0.069778469	0.407091252	0.863903405	-0.728120385	0.867677324	1.072270614	0.482815645	2.381373266
Triacylglycerol (54:7) levels	White rice intake	Inverse variance weighted	14	0.129882255	0.300188627	0.665255395	-0.458487454	0.718251963	1.138694299	0.632239214	2.050845122
Triacylglycerol (54:7) levels	White rice intake	Simple mode	14	-0.053658822	0.690363383	0.939230011	-1.406771052	1.299453409	0.947755405	0.244932883	3.667291612
Triacylglycerol (54:7) levels	White rice intake	Weighted mode	14	0.063435307	0.592657099	0.916395067	-1.098172608	1.225043221	1.065490553	0.333479926	3.404313218
Triacylglycerol (56:3) levels	White rice intake	MR Egger	14	-0.77054452	0.650440421	0.259088262	-2.045407745	0.504318705	0.462761017	0.129327447	1.655857008
Triacylglycerol (56:3) levels	White rice intake	Weighted median	14	-0.021466653	0.438515198	0.960956719	-0.88095644	0.838023135	0.978762116	0.414386386	2.311792355
Triacylglycerol (56:3) levels	White rice intake	Inverse variance weighted	14	-0.060816904	0.361464045	0.866385348	-0.769286432	0.647652623	0.940995516	0.463343578	1.911049606
Triacylglycerol (56:3) levels	White rice intake	Simple mode	14	0.087399481	0.716915969	0.904834366	-1.317755818	1.49255478	1.091332559	0.267735475	4.448445817
Triacylglycerol (56:3) levels	White rice intake	Weighted mode	14	0.002461833	0.637074291	0.996975429	-1.246203778	1.251127444	1.002464866	0.2875945	3.494280344
Triacylglycerol (56:4) levels	White rice intake	MR Egger	14	-0.363800174	0.622737733	0.569908803	-1.584366131	0.856765782	0.695030066	0.205077744	2.355530064
Triacylglycerol (56:4) levels	White rice intake	Weighted median	14	0.069675763	0.465172001	0.880934287	-0.842061359	0.981412884	1.07216049	0.43082153	2.66822347
Triacylglycerol (56:4) levels	White rice intake	Inverse variance weighted	14	0.015040624	0.332619	0.963932929	-0.636892617	0.666973864	1.015154303	0.528933472	1.948332472
Triacylglycerol (56:4) levels	White rice intake	Simple mode	14	-0.14366143	0.718256229	0.84456438	-1.55144364	1.264120779	0.866180961	0.211941785	3.539978944
Triacylglycerol (56:4) levels	White rice intake	Weighted mode	14	-0.18770882	0.630661092	0.770682514	-1.423804561	1.048386921	0.828856018	0.240796148	2.853045216
Triacylglycerol (56:5) levels	White rice intake	MR Egger	14	0.069224398	0.626996725	0.91391215	-1.159689183	1.298137979	1.071676665	0.313583633	3.662470719
Triacylglycerol (56:5) levels	White rice intake	Weighted median	14	0.114193679	0.459590202	0.803771955	-0.786603117	1.014990474	1.120969212	0.455389074	2.759337111
Triacylglycerol (56:5) levels	White rice intake	Inverse variance weighted	14	0.504166265	0.337373976	0.135075286	-0.157086728	1.165419259	1.65560461	0.854629935	3.207267276
Triacylglycerol (56:5) levels	White rice intake	Simple mode	14	-0.11462827	0.674974723	0.867761281	-1.437578726	1.208322187	0.891697553	0.237502121	3.34786285
Triacylglycerol (56:5) levels	White rice intake	Weighted mode	14	0.095421402	0.576934382	0.871178315	-1.035369987	1.226212791	1.100122351	0.355094976	3.408297129
Triacylglycerol (56:6) levels	White rice intake	MR Egger	14	-0.322699036	0.539312616	0.560729196	-1.379751765	0.734353692	0.724191777	0.251641012	2.084134564
Triacylglycerol (56:6) levels	White rice intake	Weighted median	14	0.120802576	0.423141041	0.775268692	-0.708553864	0.950159016	1.128402117	0.492355696	2.586120862
Triacylglycerol (56:6) levels	White rice intake	Inverse variance weighted	14	0.395523145	0.292570631	0.176410687	-0.177915291	0.968961581	1.485160942	0.837013323	2.635206589
Triacylglycerol (56:6) levels	White rice intake	Simple mode	14	0.037380342	0.709147535	0.958763047	-1.352548826	1.427309509	1.038087774	0.258580344	4.167471552
Triacylglycerol (56:6) levels	White rice intake	Weighted mode	14	-0.060889387	0.528488803	0.910035991	-1.096727441	0.974948667	0.940927313	0.333962208	2.651031121
Triacylglycerol (56:7) levels	White rice intake	MR Egger	14	-0.07587685	0.56294136	0.895015131	-1.179241915	1.027488216	0.926930351	0.30751177	2.794038991
Triacylglycerol (56:7) levels	White rice intake	Weighted median	14	0.0611491	0.417495147	0.883553046	-0.757141388	0.879439587	1.063057404	0.469005216	2.409548986
Triacylglycerol (56:7) levels	White rice intake	Inverse variance weighted	14	0.375986637	0.304283806	0.216590704	-0.220409622	0.972382897	1.456427672	0.802190136	2.644237904
Triacylglycerol (56:7) levels	White rice intake	Simple mode	14	-0.187075754	0.649489356	0.777860725	-1.460074893	1.085923384	0.829380905	0.232218883	2.962173781
Triacylglycerol (56:7) levels	White rice intake	Weighted mode	14	-0.293006824	0.538998221	0.595907065	-1.349443337	0.763429689	0.74601705	0.25938461	2.145622433
Triacylglycerol (56:8) levels	White rice intake	MR Egger	14	0.12867679	0.597403714	0.833078102	-1.042234489	1.299588069	1.137322471	0.352665773	3.667785483
Triacylglycerol (56:8) levels	White rice intake	Weighted median	14	0.081404166	0.430889915	0.850154712	-0.763140067	0.925948399	1.084809251	0.466200226	2.524261132
Triacylglycerol (56:8) levels	White rice intake	Inverse variance weighted	14	0.448006143	0.315945177	0.156194571	-0.171246405	1.067258691	1.56518831	0.842613924	2.907398487
Triacylglycerol (56:8) levels	White rice intake	Simple mode	14	-0.150196904	0.640249091	0.818180323	-1.405085123	1.104691315	0.860538516	0.245346171	3.018292622
Triacylglycerol (56:8) levels	White rice intake	Weighted mode	14	-0.165137377	0.599327107	0.787234034	-1.339818506	1.009543753	0.847777231	0.261893196	2.744348628
Triacylglycerol (58:7) levels	White rice intake	MR Egger	14	-0.143291592	0.626099509	0.822828619	-1.370446629	1.083863446	0.866501368	0.253993493	2.956078165
Triacylglycerol (58:7) levels	White rice intake	Weighted median	14	0.448223076	0.506406481	0.376099825	-0.544333627	1.440779779	1.565527888	0.580228303	4.223988312
Triacylglycerol (58:7) levels	White rice intake	Inverse variance weighted	14	0.470164731	0.343875748	0.171546398	-0.203831735	1.144161198	1.600257784	0.815599597	3.139806574
Triacylglycerol (58:7) levels	White rice intake	Simple mode	14	0.567200279	0.862311569	0.522165057	-1.122930397	2.257330954	1.76332332	0.325325065	9.557545565
Triacylglycerol (58:7) levels	White rice intake	Weighted mode	14	0.444933386	0.75075836	0.563586008	-1.026553	1.916419772	1.560386248	0.358239687	6.796581545
Triacylglycerol (58:8) levels	White rice intake	MR Egger	14	0.260368403	0.603926893	0.674020095	-0.923328307	1.444065113	1.297407967	0.397194852	4.237888342
Triacylglycerol (58:8) levels	White rice intake	Weighted median	14	0.187490763	0.427828434	0.66121362	-0.651052968	1.026034494	1.206219107	0.521496368	2.789980186
Triacylglycerol (58:8) levels	White rice intake	Inverse variance weighted	14	0.386462357	0.315331395	0.220358552	-0.231587178	1.004511891	1.471764994	0.793273537	2.73057413
Triacylglycerol (58:8) levels	White rice intake	Simple mode	14	-0.108565116	0.684421951	0.876403511	-1.450032139	1.232901908	0.897120476	0.234562749	3.431172049
Triacylglycerol (58:8) levels	White rice intake	Weighted mode	14	0.08389902	0.548402965	0.88075694	-0.990970792	1.158768832	1.087519071	0.371216143	3.186008351
