# Supplementary material for: Genetic insights into dietary patterns, liposome mediation, and osteoporosis risk: a Mendelian randomization study
Source: Front Nutr. 2024 Oct 3;11:1389896. doi: 10.3389/fnut.2024.1389896 (PMC11484406; doi:10.3389/fnut.2024.1389896)
Supplement: Supplementary file 1 [file Data_Sheet_1.ZIP › Supplementary Material 2.csv]

outcome	exposure	method	nsnp	b	se	pval	lo_ci	up_ci	or	or_lci95	or_uci95
Sterol ester (27:1/14:0) levels	Non-oily fish intake	MR Egger	11	-4.878588958	3.274537786	0.170447865	-11.29668302	1.539505102	0.007607741	1.24E-05	4.662282345
Sterol ester (27:1/14:0) levels	Non-oily fish intake	Weighted median	11	0.022220321	0.653102862	0.972859051	-1.257861288	1.30230193	1.022469031	0.28426133	3.677752859
Sterol ester (27:1/14:0) levels	Non-oily fish intake	Inverse variance weighted	11	0.525667026	0.749958705	0.483347974	-0.944252037	1.995586088	1.691586804	0.388970398	7.356513332
Sterol ester (27:1/14:0) levels	Non-oily fish intake	Simple mode	11	-0.068963639	0.88318866	0.93930092	-1.800013411	1.662086134	0.933360618	0.165296671	5.270293923
Sterol ester (27:1/14:0) levels	Non-oily fish intake	Weighted mode	11	-0.37683576	0.875242745	0.675927467	-2.09231154	1.33864002	0.686028738	0.123401558	3.813853214
Sterol ester (27:1/15:0) levels	Non-oily fish intake	MR Egger	11	3.322470914	2.76549985	0.260256399	-2.097908793	8.742850621	27.72878142	0.122712778	6265.731503
Sterol ester (27:1/15:0) levels	Non-oily fish intake	Weighted median	11	1.084922354	0.741393113	0.143369883	-0.368208147	2.538052856	2.95921004	0.691973134	12.65500585
Sterol ester (27:1/15:0) levels	Non-oily fish intake	Inverse variance weighted	11	0.904818719	0.575517249	0.115908003	-0.223195089	2.032832528	2.47148385	0.799958771	7.635684042
Sterol ester (27:1/15:0) levels	Non-oily fish intake	Simple mode	11	-0.608944471	1.400291631	0.672891836	-3.353516068	2.135627125	0.543924694	0.034961212	8.462351797
Sterol ester (27:1/15:0) levels	Non-oily fish intake	Weighted mode	11	2.147276389	1.241394315	0.114364857	-0.285856469	4.580409246	8.561508394	0.751370454	97.55430978
Sterol ester (27:1/16:0) levels	Non-oily fish intake	MR Egger	11	-1.198178058	2.369241365	0.625204986	-5.841891133	3.445535018	0.301743471	0.002903347	31.36005716
Sterol ester (27:1/16:0) levels	Non-oily fish intake	Weighted median	11	-0.054894827	0.611914257	0.928517671	-1.25424677	1.144457117	0.946584698	0.285290657	3.140735841
Sterol ester (27:1/16:0) levels	Non-oily fish intake	Inverse variance weighted	11	0.182580631	0.482024793	0.70485235	-0.762187964	1.127349226	1.20031093	0.466644309	3.087461481
Sterol ester (27:1/16:0) levels	Non-oily fish intake	Simple mode	11	-0.429090324	0.911389245	0.647878857	-2.215413244	1.357232597	0.651101117	0.109108417	3.88542587
Sterol ester (27:1/16:0) levels	Non-oily fish intake	Weighted mode	11	-0.158786475	0.807417719	0.84803319	-1.741325204	1.423752253	0.853178514	0.175287954	4.152673123
Sterol ester (27:1/16:1) levels	Non-oily fish intake	MR Egger	11	-4.64661858	4.7520032	0.353712055	-13.96054485	4.667307693	0.009593988	8.65E-07	106.4108657
Sterol ester (27:1/16:1) levels	Non-oily fish intake	Weighted median	11	-1.291522329	0.697762848	0.064177121	-2.65913751	0.076092853	0.274852049	0.070008577	1.079062764
Sterol ester (27:1/16:1) levels	Non-oily fish intake	Inverse variance weighted	11	0.358794678	1.007722702	0.721806829	-1.616341817	2.333931173	1.431602831	0.198623974	10.31842542
Sterol ester (27:1/16:1) levels	Non-oily fish intake	Simple mode	11	-1.331848253	0.934567256	0.184584743	-3.163600074	0.499903568	0.263988892	0.04227328	1.648562288
Sterol ester (27:1/16:1) levels	Non-oily fish intake	Weighted mode	11	-1.37253706	0.967927226	0.186586729	-3.269674424	0.524600304	0.253463092	0.038018803	1.689783313
Sterol ester (27:1/17:0) levels	Non-oily fish intake	MR Egger	11	3.161505338	2.276868507	0.198376086	-1.301156935	7.624167612	23.60610437	0.272216674	2047.075795
Sterol ester (27:1/17:0) levels	Non-oily fish intake	Weighted median	11	0.281829938	0.631562445	0.655422162	-0.956032454	1.51969233	1.325553275	0.384415049	4.570818675
Sterol ester (27:1/17:0) levels	Non-oily fish intake	Inverse variance weighted	11	0.232019832	0.478795659	0.627966848	-0.706419661	1.170459324	1.261144739	0.493407606	3.223472916
Sterol ester (27:1/17:0) levels	Non-oily fish intake	Simple mode	11	-0.999546846	1.089806469	0.380637359	-3.135567525	1.136473832	0.368046185	0.043475074	3.115762271
Sterol ester (27:1/17:0) levels	Non-oily fish intake	Weighted mode	11	1.241210675	1.028304128	0.255190443	-0.774265415	3.256686766	3.459799624	0.461042331	25.96337174
Sterol ester (27:1/17:1) levels	Non-oily fish intake	MR Egger	11	-1.798069045	2.722705971	0.525538513	-7.134572749	3.538434659	0.165618381	0.000797066	34.41300892
Sterol ester (27:1/17:1) levels	Non-oily fish intake	Weighted median	11	-0.178367462	0.639149197	0.78019099	-1.431099888	1.074364964	0.836634935	0.239045854	2.92813284
Sterol ester (27:1/17:1) levels	Non-oily fish intake	Inverse variance weighted	11	0.016444463	0.557215434	0.976456361	-1.075697788	1.108586715	1.016580418	0.341059685	3.03007301
Sterol ester (27:1/17:1) levels	Non-oily fish intake	Simple mode	11	-0.363183405	0.997769117	0.723439651	-2.318810874	1.592444065	0.695458871	0.098390515	4.915748666
Sterol ester (27:1/17:1) levels	Non-oily fish intake	Weighted mode	11	-0.170678377	0.846511102	0.844251756	-1.829840137	1.488483384	0.843092688	0.160439214	4.430371249
Sterol ester (27:1/18:0) levels	Non-oily fish intake	MR Egger	11	3.484250538	2.256177043	0.15690931	-0.937856465	7.906357541	32.597987	0.391466058	2714.485038
Sterol ester (27:1/18:0) levels	Non-oily fish intake	Weighted median	11	0.312639893	0.634522684	0.62221281	-0.931024569	1.556304354	1.367029165	0.39414967	4.741266784
Sterol ester (27:1/18:0) levels	Non-oily fish intake	Inverse variance weighted	11	0.109172437	0.474579255	0.818060318	-0.821002902	1.039347776	1.115354662	0.439990166	2.827372334
Sterol ester (27:1/18:0) levels	Non-oily fish intake	Simple mode	11	0.183105631	1.122810374	0.873705567	-2.017602702	2.383813964	1.200941258	0.132973861	10.84619106
Sterol ester (27:1/18:0) levels	Non-oily fish intake	Weighted mode	11	0.480732095	1.044343241	0.655133486	-1.566180658	2.527644847	1.617257955	0.208841297	12.5239755
Sterol ester (27:1/18:1) levels	Non-oily fish intake	MR Egger	11	-2.900615049	3.329977366	0.406355384	-9.427370686	3.626140589	0.054989389	8.05E-05	37.56754786
Sterol ester (27:1/18:1) levels	Non-oily fish intake	Weighted median	11	-0.655070696	0.651054669	0.314334525	-1.931137846	0.620996455	0.519405341	0.144983136	1.860781302
Sterol ester (27:1/18:1) levels	Non-oily fish intake	Inverse variance weighted	11	0.237509473	0.6980542	0.733672009	-1.130676759	1.605695705	1.268087009	0.322814715	4.98132393
Sterol ester (27:1/18:1) levels	Non-oily fish intake	Simple mode	11	-0.713994774	0.797713621	0.391794133	-2.277513471	0.849523923	0.489684108	0.102538856	2.338533264
Sterol ester (27:1/18:1) levels	Non-oily fish intake	Weighted mode	11	-0.797628046	0.745544179	0.309825511	-2.258894636	0.663638544	0.450396017	0.104465894	1.941844985
Sterol ester (27:1/18:2) levels	Non-oily fish intake	MR Egger	11	-0.416647043	2.568763132	0.874733432	-5.451422781	4.618128695	0.659253567	0.004290196	101.3042834
Sterol ester (27:1/18:2) levels	Non-oily fish intake	Weighted median	11	-0.110338705	0.659877893	0.867204193	-1.403699375	1.183021965	0.895530763	0.245686395	3.264223682
Sterol ester (27:1/18:2) levels	Non-oily fish intake	Inverse variance weighted	11	0.306861491	0.514995604	0.551273674	-0.702529894	1.316252875	1.3591527	0.495330583	3.729420558
Sterol ester (27:1/18:2) levels	Non-oily fish intake	Simple mode	11	-0.176293806	0.992910604	0.862619338	-2.122398589	1.769810978	0.838371629	0.119744067	5.869743743
Sterol ester (27:1/18:2) levels	Non-oily fish intake	Weighted mode	11	-0.314302372	0.900775742	0.734381455	-2.079822827	1.451218083	0.730298173	0.124952348	4.268310507
Sterol ester (27:1/18:3) levels	Non-oily fish intake	MR Egger	11	-4.525520411	4.642498787	0.355129047	-13.62481803	4.573777212	0.010829077	1.21E-06	96.90946693
Sterol ester (27:1/18:3) levels	Non-oily fish intake	Weighted median	11	-0.456247163	0.665121289	0.492737798	-1.759884889	0.847390563	0.633657201	0.172064669	2.33354965
Sterol ester (27:1/18:3) levels	Non-oily fish intake	Inverse variance weighted	11	0.594572307	0.989873931	0.548070079	-1.345580598	2.534725213	1.812255691	0.260388483	12.61296449
Sterol ester (27:1/18:3) levels	Non-oily fish intake	Simple mode	11	-0.426758848	0.963631061	0.667289302	-2.315475727	1.461958032	0.652620914	0.098719209	4.314398994
Sterol ester (27:1/18:3) levels	Non-oily fish intake	Weighted mode	11	-0.297763607	0.904962266	0.748917109	-2.071489649	1.475962435	0.742476835	0.125997949	4.375244635
Sterol ester (27:1/20:2) levels	Non-oily fish intake	MR Egger	11	3.704742179	2.503837068	0.173102662	-1.202778474	8.612262833	40.63956825	0.300358513	5498.677198
Sterol ester (27:1/20:2) levels	Non-oily fish intake	Weighted median	11	-0.356137608	0.726451801	0.623962251	-1.779983138	1.067707923	0.700376236	0.168640991	2.908704877
Sterol ester (27:1/20:2) levels	Non-oily fish intake	Inverse variance weighted	11	-0.450616774	0.526199628	0.391798198	-1.481968046	0.580734497	0.637235	0.227190128	1.787350752
Sterol ester (27:1/20:2) levels	Non-oily fish intake	Simple mode	11	0.007601437	1.169409923	0.994941449	-2.284442012	2.299644885	1.007630401	0.101830867	9.970641106
Sterol ester (27:1/20:2) levels	Non-oily fish intake	Weighted mode	11	-0.22011217	1.032695893	0.835497719	-2.244196121	1.80397178	0.802428784	0.106012728	6.073723116
Sterol ester (27:1/20:3) levels	Non-oily fish intake	MR Egger	11	-0.034886541	3.413426171	0.992068419	-6.725201836	6.655428754	0.965714979	0.001200278	776.9909895
Sterol ester (27:1/20:3) levels	Non-oily fish intake	Weighted median	11	-0.512604225	0.691513485	0.458524466	-1.867970655	0.842762204	0.598933788	0.154436749	2.322774101
Sterol ester (27:1/20:3) levels	Non-oily fish intake	Inverse variance weighted	11	0.404607728	0.681967193	0.552983742	-0.93204797	1.741263425	1.498714481	0.393746503	5.704546139
Sterol ester (27:1/20:3) levels	Non-oily fish intake	Simple mode	11	-0.757863699	0.93737057	0.437614573	-2.595110017	1.079382619	0.468666571	0.074637664	2.942862124
Sterol ester (27:1/20:3) levels	Non-oily fish intake	Weighted mode	11	-0.621414631	0.938843814	0.52299871	-2.461548507	1.218719245	0.537183983	0.085302757	3.382852353
Sterol ester (27:1/20:4) levels	Non-oily fish intake	MR Egger	11	2.566376947	2.231386071	0.27973404	-1.807139752	6.939893646	13.01857192	0.164122898	1032.660382
Sterol ester (27:1/20:4) levels	Non-oily fish intake	Weighted median	11	0.325358499	0.672332671	0.628439191	-0.992413536	1.643130535	1.384526909	0.370680959	5.171333238
Sterol ester (27:1/20:4) levels	Non-oily fish intake	Inverse variance weighted	11	0.082181869	0.471629882	0.86166839	-0.842212701	1.006576438	1.085653238	0.430756333	2.736217351
Sterol ester (27:1/20:4) levels	Non-oily fish intake	Simple mode	11	-1.463444074	1.295260583	0.284913557	-4.002154816	1.075266669	0.231437812	0.018276215	2.930774343
Sterol ester (27:1/20:4) levels	Non-oily fish intake	Weighted mode	11	1.364738793	1.054357129	0.224625112	-0.701801179	3.431278766	3.914700373	0.49569167	30.916152
Sterol ester (27:1/20:5) levels	Non-oily fish intake	MR Egger	11	1.378490404	2.253019425	0.555781576	-3.03742767	5.794408477	3.968905657	0.047958095	328.4578361
Sterol ester (27:1/20:5) levels	Non-oily fish intake	Weighted median	11	1.205477124	0.596457233	0.043273334	0.036420948	2.374533301	3.338351507	1.037092317	10.74599687
Sterol ester (27:1/20:5) levels	Non-oily fish intake	Inverse variance weighted	11	0.869966654	0.473841677	0.066359737	-0.058763033	1.798696341	2.386831262	0.942930186	6.041765928
Sterol ester (27:1/20:5) levels	Non-oily fish intake	Simple mode	11	1.218026547	0.926306693	0.217888842	-0.597534571	3.033587666	3.38050987	0.550166361	20.7716207
Sterol ester (27:1/20:5) levels	Non-oily fish intake	Weighted mode	11	1.180579141	0.836224509	0.188360916	-0.458420897	2.819579179	3.25625949	0.632281295	16.76979211
Sterol ester (27:1/22:6) levels	Non-oily fish intake	MR Egger	11	2.322949074	2.251536562	0.329131588	-2.090062588	6.735960736	10.20572742	0.123679395	842.1521818
Sterol ester (27:1/22:6) levels	Non-oily fish intake	Weighted median	11	1.337419802	0.616156584	0.02996261	0.129752898	2.545086707	3.80920232	1.138547012	12.74433306
Sterol ester (27:1/22:6) levels	Non-oily fish intake	Inverse variance weighted	11	1.189893591	0.473598752	0.01198958	0.261640037	2.118147145	3.28673145	1.299058845	8.315715389
Sterol ester (27:1/22:6) levels	Non-oily fish intake	Simple mode	11	1.474308962	1.035411813	0.184925515	-0.555098192	3.503716115	4.368016264	0.574015895	33.23874174
Sterol ester (27:1/22:6) levels	Non-oily fish intake	Weighted mode	11	1.474308962	0.850352108	0.11362307	-0.19238117	3.140999094	4.368016264	0.824992347	23.12696132
Ceramide (d40:1) levels	Non-oily fish intake	MR Egger	11	-0.284448115	5.239722015	0.957892577	-10.55430326	9.985407034	0.752429394	2.61E-05	21707.36827
Ceramide (d40:1) levels	Non-oily fish intake	Weighted median	11	-0.148667306	0.712375447	0.834688412	-1.544923183	1.24758857	0.861855801	0.213328258	3.48193638
Ceramide (d40:1) levels	Non-oily fish intake	Inverse variance weighted	11	1.279307024	1.051302689	0.22365067	-0.781246246	3.339860294	3.594148204	0.45783508	28.21518461
Ceramide (d40:1) levels	Non-oily fish intake	Simple mode	11	-0.696084818	1.057225852	0.525144615	-2.768247488	1.376077853	0.498533337	0.062771917	3.959342011
Ceramide (d40:1) levels	Non-oily fish intake	Weighted mode	11	-0.520324217	0.859050546	0.558212114	-2.204063287	1.163414853	0.594327825	0.110353847	3.200845048
Ceramide (d40:2) levels	Non-oily fish intake	MR Egger	11	0.500339563	4.670839388	0.917043773	-8.654505637	9.655184764	1.649281211	0.00017434	15602.47389
Ceramide (d40:2) levels	Non-oily fish intake	Weighted median	11	0.751945434	0.836680758	0.368799463	-0.887948851	2.391839719	2.121122509	0.411498933	10.93359019
Ceramide (d40:2) levels	Non-oily fish intake	Inverse variance weighted	11	1.650484514	0.936028146	0.077852411	-0.184130652	3.48509968	5.209503293	0.831827117	32.62567907
Ceramide (d40:2) levels	Non-oily fish intake	Simple mode	11	0.130141508	1.308767612	0.92275553	-2.435043012	2.695326028	1.138989548	0.087593979	14.81034655
Ceramide (d40:2) levels	Non-oily fish intake	Weighted mode	11	-0.061279251	1.045768649	0.954427262	-2.110985803	1.9884273	0.94056055	0.121118509	7.304037665
Ceramide (d42:1) levels	Non-oily fish intake	MR Egger	11	-0.462966104	4.521873343	0.920697022	-9.325837857	8.399905649	0.629413967	8.91E-05	4446.647181
Ceramide (d42:1) levels	Non-oily fish intake	Weighted median	11	-0.224177789	0.673052322	0.739076676	-1.543360341	1.095004763	0.799173038	0.213661917	2.989196921
Ceramide (d42:1) levels	Non-oily fish intake	Inverse variance weighted	11	0.846201672	0.906913721	0.350790837	-0.93134922	2.623752564	2.330776962	0.394021729	13.7873646
Ceramide (d42:1) levels	Non-oily fish intake	Simple mode	11	-0.361264312	0.960403075	0.714656121	-2.243654339	1.521125716	0.696794803	0.106070179	4.57737512
Ceramide (d42:1) levels	Non-oily fish intake	Weighted mode	11	-0.324159072	0.833848308	0.705609358	-1.958501757	1.310183612	0.723135203	0.141069619	3.706854273
Ceramide (d42:2) levels	Non-oily fish intake	MR Egger	11	-3.155683446	4.689144229	0.517867439	-12.34640613	6.035039242	0.04260927	4.35E-06	417.8152054
Ceramide (d42:2) levels	Non-oily fish intake	Weighted median	11	-0.723279278	0.741175832	0.329136903	-2.175983909	0.729425354	0.485158675	0.113496429	2.073888513
Ceramide (d42:2) levels	Non-oily fish intake	Inverse variance weighted	11	0.579917066	0.96986667	0.549883416	-1.321021608	2.480855739	1.785890313	0.266862534	11.95148739
Ceramide (d42:2) levels	Non-oily fish intake	Simple mode	11	-0.98293965	1.173583067	0.421847114	-3.283162461	1.317283161	0.374209436	0.037509447	3.733264906
Ceramide (d42:2) levels	Non-oily fish intake	Weighted mode	11	-1.148977555	1.094096321	0.318360276	-3.293406343	0.995451233	0.316960679	0.037127166	2.705945079
Cholesterol levels	Non-oily fish intake	MR Egger	11	-0.743666477	2.639488681	0.784509089	-5.917064291	4.429731337	0.475367791	0.002693095	83.90887071
Cholesterol levels	Non-oily fish intake	Weighted median	11	-0.172368723	0.660319368	0.794062881	-1.466594685	1.121857238	0.841668773	0.230709789	3.070551656
Cholesterol levels	Non-oily fish intake	Inverse variance weighted	11	0.356415073	0.53207716	0.502949596	-0.686456159	1.399286306	1.428200233	0.503356728	4.052306828
Cholesterol levels	Non-oily fish intake	Simple mode	11	-0.392334784	1.2252699	0.755404896	-2.793863789	2.009194221	0.675477937	0.061184353	7.457305982
Cholesterol levels	Non-oily fish intake	Weighted mode	11	-0.292452545	0.910668423	0.754715021	-2.077362654	1.492457563	0.746430666	0.125260131	4.448013371
Diacylglycerol (16:0_18:1) levels	Non-oily fish intake	MR Egger	11	-3.296875949	4.910088889	0.518795086	-12.92065017	6.326898272	0.036998572	2.45E-06	559.4187356
Diacylglycerol (16:0_18:1) levels	Non-oily fish intake	Weighted median	11	0.73455106	0.79542916	0.355764886	-0.824490094	2.293592215	2.084545947	0.438458508	9.910474365
Diacylglycerol (16:0_18:1) levels	Non-oily fish intake	Inverse variance weighted	11	1.454606508	1.031803234	0.158607246	-0.567727831	3.476940847	4.282797889	0.566811869	32.36057457
Diacylglycerol (16:0_18:1) levels	Non-oily fish intake	Simple mode	11	1.669778282	1.21136635	0.198126636	-0.704499763	4.044056328	5.310990127	0.494355807	57.05731722
Diacylglycerol (16:0_18:1) levels	Non-oily fish intake	Weighted mode	11	1.254741365	1.022970287	0.248081799	-0.750280397	3.259763127	3.506931241	0.472234121	26.04336744
Diacylglycerol (16:0_18:2) levels	Non-oily fish intake	MR Egger	11	-2.766737053	5.416119656	0.621761486	-13.38233158	7.848857473	0.062866801	1.54E-06	2562.804569
Diacylglycerol (16:0_18:2) levels	Non-oily fish intake	Weighted median	11	0.252389335	0.825220517	0.75972288	-1.365042879	1.869821549	1.287097052	0.255369726	6.48713866
Diacylglycerol (16:0_18:2) levels	Non-oily fish intake	Inverse variance weighted	11	1.659576825	1.121664597	0.1389891	-0.538885786	3.858039435	5.257085704	0.583397921	47.37238361
Diacylglycerol (16:0_18:2) levels	Non-oily fish intake	Simple mode	11	1.341888745	1.236209359	0.303180224	-1.081081598	3.764859089	3.826263522	0.339228418	43.15762403
Diacylglycerol (16:0_18:2) levels	Non-oily fish intake	Weighted mode	11	0.597493036	1.075958189	0.590886061	-1.511385015	2.706371086	1.817556534	0.220604226	14.97483441
Diacylglycerol (16:1_18:1) levels	Non-oily fish intake	MR Egger	11	-2.252740103	5.628505923	0.698315207	-13.28461171	8.779131505	0.105110815	1.70E-06	6497.231909
Diacylglycerol (16:1_18:1) levels	Non-oily fish intake	Weighted median	11	0.889327199	0.765425976	0.245287362	-0.610907714	2.389562112	2.433491844	0.542857885	10.9087161
Diacylglycerol (16:1_18:1) levels	Non-oily fish intake	Inverse variance weighted	11	1.681255986	1.155413716	0.145638348	-0.583354898	3.94586687	5.372299269	0.558023112	51.72115422
Diacylglycerol (16:1_18:1) levels	Non-oily fish intake	Simple mode	11	0.3636613	1.113580341	0.750725785	-1.818956169	2.546278769	1.438586882	0.162194967	12.75953416
Diacylglycerol (16:1_18:1) levels	Non-oily fish intake	Weighted mode	11	0.313145144	0.930938249	0.743539446	-1.511493825	2.137784113	1.367720033	0.220580223	8.480624685
Diacylglycerol (18:1_18:1) levels	Non-oily fish intake	MR Egger	11	-2.847178746	5.844127988	0.637772396	-14.3016696	8.60731211	0.058007745	6.15E-07	5471.522046
Diacylglycerol (18:1_18:1) levels	Non-oily fish intake	Weighted median	11	0.686201274	0.743845369	0.356265082	-0.771735649	2.144138198	1.986156322	0.462210137	8.534682856
Diacylglycerol (18:1_18:1) levels	Non-oily fish intake	Inverse variance weighted	11	1.820900222	1.209099625	0.132067983	-0.548935044	4.190735487	6.177416991	0.577564564	66.07136772
Diacylglycerol (18:1_18:1) levels	Non-oily fish intake	Simple mode	11	0.403025528	0.955440078	0.682079572	-1.469637026	2.275688081	1.49634509	0.230008957	9.734614914
Diacylglycerol (18:1_18:1) levels	Non-oily fish intake	Weighted mode	11	0.458769046	0.841368651	0.597521822	-1.19031351	2.107851603	1.582125263	0.304125903	8.230539808
Diacylglycerol (18:1_18:2) levels	Non-oily fish intake	MR Egger	11	-1.170885085	6.508163272	0.861208625	-13.9268851	11.58511493	0.310092362	8.95E-07	107485.897
Diacylglycerol (18:1_18:2) levels	Non-oily fish intake	Weighted median	11	0.750051695	0.726564136	0.301919008	-0.674014012	2.174117402	2.117109458	0.50965869	8.794419758
Diacylglycerol (18:1_18:2) levels	Non-oily fish intake	Inverse variance weighted	11	1.839889428	1.314531385	0.161616883	-0.736592087	4.416370943	6.295842078	0.478742652	82.79527075
Diacylglycerol (18:1_18:2) levels	Non-oily fish intake	Simple mode	11	0.337821544	0.88463296	0.710541603	-1.396059058	2.071702146	1.401890305	0.247570706	7.93832381
Diacylglycerol (18:1_18:2) levels	Non-oily fish intake	Weighted mode	11	0.659758568	0.786553147	0.421181345	-0.8818856	2.201402736	1.93432527	0.414001534	9.037682098
Diacylglycerol (18:1_18:3) levels	Non-oily fish intake	MR Egger	11	-2.999574479	4.889608646	0.554758117	-12.58320743	6.584058468	0.049808258	3.43E-06	723.4695568
Diacylglycerol (18:1_18:3) levels	Non-oily fish intake	Weighted median	11	-0.904243247	0.7285766	0.214565348	-2.332253382	0.523766889	0.404848139	0.097076749	1.68837561
Diacylglycerol (18:1_18:3) levels	Non-oily fish intake	Inverse variance weighted	11	0.214605521	0.999347229	0.82996559	-1.744115047	2.173326089	1.239372894	0.17479961	8.787463369
Diacylglycerol (18:1_18:3) levels	Non-oily fish intake	Simple mode	11	-1.723159233	0.993100004	0.113372346	-3.669635241	0.223316775	0.178501329	0.025485764	1.250216548
Diacylglycerol (18:1_18:3) levels	Non-oily fish intake	Weighted mode	11	-1.349752313	0.828409827	0.134298651	-2.973435575	0.273930949	0.259304479	0.051127356	1.315123988
Phosphatidylcholine (16:0_0:0) levels	Non-oily fish intake	MR Egger	11	-6.406064679	4.848670946	0.219036377	-15.90945973	3.097330375	0.001651511	1.23E-07	22.13877011
Phosphatidylcholine (16:0_0:0) levels	Non-oily fish intake	Weighted median	11	-1.038181075	0.676774889	0.125026601	-2.364659858	0.288297709	0.354098175	0.093981262	1.334154434
Phosphatidylcholine (16:0_0:0) levels	Non-oily fish intake	Inverse variance weighted	11	0.020272053	1.061949007	0.984769725	-2.061148002	2.101692107	1.020478926	0.127307736	8.179999646
Phosphatidylcholine (16:0_0:0) levels	Non-oily fish intake	Simple mode	11	-1.100485066	0.758062291	0.177222735	-2.586287156	0.385317023	0.332709658	0.075299096	1.470080297
Phosphatidylcholine (16:0_0:0) levels	Non-oily fish intake	Weighted mode	11	-1.283879452	0.722843004	0.106087841	-2.700651741	0.132892837	0.276960758	0.067161726	1.142127598
Phosphatidylcholine (18:0_0:0) levels	Non-oily fish intake	MR Egger	11	-5.157783047	3.495023883	0.174117825	-12.00802986	1.692463764	0.005754443	6.10E-06	5.432849489
Phosphatidylcholine (18:0_0:0) levels	Non-oily fish intake	Weighted median	11	-0.976701628	0.659471018	0.138596452	-2.269264823	0.315861568	0.376551058	0.103388161	1.371440391
Phosphatidylcholine (18:0_0:0) levels	Non-oily fish intake	Inverse variance weighted	11	-0.583146248	0.763811487	0.445183856	-2.080216761	0.913924266	0.558139556	0.124903135	2.494090831
Phosphatidylcholine (18:0_0:0) levels	Non-oily fish intake	Simple mode	11	-0.642261541	0.860075025	0.472405856	-2.328008589	1.043485507	0.526101278	0.097489696	2.839095476
Phosphatidylcholine (18:0_0:0) levels	Non-oily fish intake	Weighted mode	11	-0.694969536	0.79635673	0.403302142	-2.255828726	0.865889655	0.499089652	0.104786668	2.377119962
Phosphatidylcholine (18:1_0:0) levels	Non-oily fish intake	MR Egger	11	-7.498044295	3.166956667	0.042075039	-13.70527936	-1.290809229	0.000554167	1.12E-06	0.275048116
Phosphatidylcholine (18:1_0:0) levels	Non-oily fish intake	Weighted median	11	-1.343175241	0.694841301	0.053227865	-2.70506419	0.018713709	0.261015564	0.066866032	1.018889907
Phosphatidylcholine (18:1_0:0) levels	Non-oily fish intake	Inverse variance weighted	11	-1.072098514	0.768580272	0.163043685	-2.578515846	0.434318819	0.342289464	0.075886548	1.543911018
Phosphatidylcholine (18:1_0:0) levels	Non-oily fish intake	Simple mode	11	-0.364451204	1.121415527	0.751884034	-2.562425638	1.833523229	0.694577727	0.077117454	6.255888805
Phosphatidylcholine (18:1_0:0) levels	Non-oily fish intake	Weighted mode	11	-2.396253239	1.046175738	0.044976318	-4.446757685	-0.345748794	0.091058489	0.011716494	0.707690241
Phosphatidylcholine (18:2_0:0) levels	Non-oily fish intake	MR Egger	11	-6.164029644	2.454243041	0.033224468	-10.974346	-1.353713284	0.002103759	1.71E-05	0.258279413
Phosphatidylcholine (18:2_0:0) levels	Non-oily fish intake	Weighted median	11	-1.160256537	0.685217035	0.090404339	-2.503281926	0.182768851	0.31340577	0.081816043	1.200536874
Phosphatidylcholine (18:2_0:0) levels	Non-oily fish intake	Inverse variance weighted	11	-1.11880691	0.598124302	0.061410844	-2.291130541	0.053516722	0.326669308	0.101152041	1.054974633
Phosphatidylcholine (18:2_0:0) levels	Non-oily fish intake	Simple mode	11	-0.932761765	1.102915993	0.417484069	-3.09447711	1.22895358	0.393465549	0.045298692	3.417651367
Phosphatidylcholine (18:2_0:0) levels	Non-oily fish intake	Weighted mode	11	-1.358169167	0.955558687	0.185646031	-3.231064194	0.51472586	0.25713111	0.039515424	1.673179753
Phosphatidylcholine (20:4_0:0) levels	Non-oily fish intake	MR Egger	11	-2.834872254	3.229678437	0.402899059	-9.16504199	3.495297482	0.058726027	0.000104634	32.96009154
Phosphatidylcholine (20:4_0:0) levels	Non-oily fish intake	Weighted median	11	-1.49001696	0.706407515	0.034919722	-2.87457569	-0.105458231	0.225368833	0.056440083	0.899912061
Phosphatidylcholine (20:4_0:0) levels	Non-oily fish intake	Inverse variance weighted	11	-1.234367098	0.653258019	0.058817472	-2.514752816	0.04601862	0.291018891	0.080882903	1.047093908
Phosphatidylcholine (20:4_0:0) levels	Non-oily fish intake	Simple mode	11	-2.134964285	1.150009566	0.093051677	-4.388983034	0.119054464	0.118248814	0.012413347	1.126431266
Phosphatidylcholine (20:4_0:0) levels	Non-oily fish intake	Weighted mode	11	-2.160026381	1.085401963	0.07461185	-4.287414229	-0.032638533	0.115322079	0.013740409	0.967888356
Phosphatidylethanolamine (18:0_0:0) levels	Non-oily fish intake	MR Egger	11	-5.848939971	5.035256185	0.275278193	-15.71804209	4.020162151	0.002882954	1.49E-07	55.71013855
Phosphatidylethanolamine (18:0_0:0) levels	Non-oily fish intake	Weighted median	11	-1.672740083	0.744171033	0.024589594	-3.131315307	-0.21416486	0.187731959	0.043660333	0.807215297
Phosphatidylethanolamine (18:0_0:0) levels	Non-oily fish intake	Inverse variance weighted	11	-0.471911679	1.069540291	0.659047568	-2.568210649	1.624387291	0.623808606	0.076672617	5.075308395
Phosphatidylethanolamine (18:0_0:0) levels	Non-oily fish intake	Simple mode	11	-1.89796006	0.87719513	0.055763015	-3.617262514	-0.178657605	0.149874042	0.026856094	0.836392226
Phosphatidylethanolamine (18:0_0:0) levels	Non-oily fish intake	Weighted mode	11	-2.054804736	0.868688294	0.039586069	-3.757433791	-0.35217568	0.12811785	0.023343568	0.70315658
Phosphatidylethanolamine (18:1_0:0) levels	Non-oily fish intake	MR Egger	11	-3.791550743	3.969909656	0.364488763	-11.57257367	3.989472183	0.022560589	9.42E-06	54.02636578
Phosphatidylethanolamine (18:1_0:0) levels	Non-oily fish intake	Weighted median	11	-0.88164719	0.759410522	0.245657122	-2.370091814	0.606797434	0.414100248	0.093472144	1.834546724
Phosphatidylethanolamine (18:1_0:0) levels	Non-oily fish intake	Inverse variance weighted	11	-0.338227796	0.829580311	0.683486942	-1.964205205	1.287749612	0.713032843	0.140267326	3.62462057
Phosphatidylethanolamine (18:1_0:0) levels	Non-oily fish intake	Simple mode	11	-0.871533969	1.07698561	0.437210927	-2.982425765	1.239357827	0.418309383	0.050669772	3.453395077
Phosphatidylethanolamine (18:1_0:0) levels	Non-oily fish intake	Weighted mode	11	-1.00400542	0.998114177	0.338181789	-2.960309207	0.952298366	0.366408876	0.051802897	2.591659402
Phosphatidylethanolamine (18:2_0:0) levels	Non-oily fish intake	MR Egger	11	-9.38380731	5.402379508	0.116402846	-19.97247115	1.204856527	8.41E-05	2.12E-09	3.336280376
Phosphatidylethanolamine (18:2_0:0) levels	Non-oily fish intake	Weighted median	11	-1.396736167	0.736936879	0.058049129	-2.84113245	0.047660116	0.24740313	0.058359539	1.04881412
Phosphatidylethanolamine (18:2_0:0) levels	Non-oily fish intake	Inverse variance weighted	11	-0.545950287	1.234348858	0.658273428	-2.965274048	1.873373474	0.579291029	0.051546341	6.510221459
Phosphatidylethanolamine (18:2_0:0) levels	Non-oily fish intake	Simple mode	11	-1.356911719	1.083347552	0.238880317	-3.48027292	0.766449482	0.257454643	0.030799004	2.152111562
Phosphatidylethanolamine (18:2_0:0) levels	Non-oily fish intake	Weighted mode	11	-1.314147036	0.985204628	0.211824484	-3.245148106	0.616854034	0.26870342	0.038962793	1.853089107
Phosphatidylcholine (14:0_16:0) levels	Non-oily fish intake	MR Egger	11	-2.704632668	3.606026364	0.472386499	-9.772444341	4.363179005	0.066894892	5.70E-05	78.50631012
Phosphatidylcholine (14:0_16:0) levels	Non-oily fish intake	Weighted median	11	0.411735069	0.748333805	0.582180546	-1.05499919	1.878469327	1.509434487	0.348192709	6.543481262
Phosphatidylcholine (14:0_16:0) levels	Non-oily fish intake	Inverse variance weighted	11	0.953778592	0.761515666	0.210397188	-0.538792115	2.446349298	2.595498482	0.583452571	11.54611824
Phosphatidylcholine (14:0_16:0) levels	Non-oily fish intake	Simple mode	11	0.547297592	1.092673428	0.627296303	-1.594342327	2.688937511	1.728575385	0.20304202	14.71603199
Phosphatidylcholine (14:0_16:0) levels	Non-oily fish intake	Weighted mode	11	0.669349594	1.046780779	0.536911329	-1.382340733	2.721039921	1.952966686	0.250990364	15.19611679
Phosphatidylcholine (14:0_18:1) levels	Non-oily fish intake	MR Egger	11	-6.066103893	5.486544585	0.297563266	-16.81973128	4.687523494	0.002320195	4.96E-08	108.5839378
Phosphatidylcholine (14:0_18:1) levels	Non-oily fish intake	Weighted median	11	-0.046855566	0.76513588	0.951169484	-1.54652189	1.452810758	0.95422521	0.212987481	4.275113952
Phosphatidylcholine (14:0_18:1) levels	Non-oily fish intake	Inverse variance weighted	11	0.90418671	1.193441883	0.448672848	-1.434959381	3.2433328	2.469922342	0.238125036	25.61896251
Phosphatidylcholine (14:0_18:1) levels	Non-oily fish intake	Simple mode	11	0.471384222	1.111964379	0.680598255	-1.708065961	2.650834405	1.602210474	0.181215933	14.16585377
Phosphatidylcholine (14:0_18:1) levels	Non-oily fish intake	Weighted mode	11	0.302425037	1.007207593	0.770127358	-1.671701846	2.276551919	1.353136237	0.187926971	9.743027673
Phosphatidylcholine (14:0_18:2) levels	Non-oily fish intake	MR Egger	11	-4.083659216	5.230215755	0.454975915	-14.3348821	6.167563664	0.016845711	5.95E-07	477.022502
Phosphatidylcholine (14:0_18:2) levels	Non-oily fish intake	Weighted median	11	-0.437187922	0.715580665	0.54122906	-1.839726026	0.965350181	0.64585005	0.158860944	2.625706969
Phosphatidylcholine (14:0_18:2) levels	Non-oily fish intake	Inverse variance weighted	11	0.959939853	1.099514339	0.382631433	-1.195108251	3.114987958	2.611539394	0.302671188	22.533159
Phosphatidylcholine (14:0_18:2) levels	Non-oily fish intake	Simple mode	11	-0.743715096	0.975748348	0.46353913	-2.656181859	1.168751667	0.47534468	0.070215804	3.217973028
Phosphatidylcholine (14:0_18:2) levels	Non-oily fish intake	Weighted mode	11	-0.951622392	0.904886079	0.317709607	-2.725199107	0.821954324	0.386114087	0.065533153	2.274941469
Phosphatidylcholine (15:0_18:1) levels	Non-oily fish intake	MR Egger	11	-5.130065976	5.443481418	0.370583468	-15.79928956	5.539157603	0.00591617	1.38E-07	254.4635499
Phosphatidylcholine (15:0_18:1) levels	Non-oily fish intake	Weighted median	11	-1.345707841	0.728282302	0.064633705	-2.773141153	0.081725471	0.260355352	0.062465483	1.085157862
Phosphatidylcholine (15:0_18:1) levels	Non-oily fish intake	Inverse variance weighted	11	-0.032740289	1.140067403	0.977089617	-2.267272399	2.201791822	0.967789873	0.103594359	9.041199211
Phosphatidylcholine (15:0_18:1) levels	Non-oily fish intake	Simple mode	11	-1.659019406	0.976380832	0.120132799	-3.572725837	0.254687025	0.190325521	0.02807921	1.290057802
Phosphatidylcholine (15:0_18:1) levels	Non-oily fish intake	Weighted mode	11	-1.990379242	0.82894502	0.037245625	-3.615111481	-0.365647003	0.136643595	0.026913925	0.693747649
Phosphatidylcholine (15:0_18:2) levels	Non-oily fish intake	MR Egger	11	-3.81047556	4.029650309	0.369041447	-11.70859017	4.087639045	0.022137649	8.22E-06	59.59901487
Phosphatidylcholine (15:0_18:2) levels	Non-oily fish intake	Weighted median	11	-1.008336087	0.726678979	0.165260418	-2.432626886	0.415954712	0.364825513	0.087805873	1.51581722
Phosphatidylcholine (15:0_18:2) levels	Non-oily fish intake	Inverse variance weighted	11	-0.181739457	0.840817527	0.82887384	-1.829741811	1.466262896	0.833818557	0.16045499	4.333011929
Phosphatidylcholine (15:0_18:2) levels	Non-oily fish intake	Simple mode	11	-1.010294031	1.066007027	0.365602999	-3.099667803	1.079079742	0.364111904	0.04506417	2.941970932
Phosphatidylcholine (15:0_18:2) levels	Non-oily fish intake	Weighted mode	11	-1.154218703	1.081340993	0.310883652	-3.27364705	0.965209644	0.315303787	0.037868068	2.625337986
Phosphatidylcholine (16:0_16:0) levels	Non-oily fish intake	MR Egger	11	-1.703786569	2.940574184	0.576528536	-7.46731197	4.059738833	0.181993088	0.000571462	57.95917207
Phosphatidylcholine (16:0_16:0) levels	Non-oily fish intake	Weighted median	11	-1.082834993	0.662059559	0.101932701	-2.38047173	0.214801743	0.338634138	0.092506929	1.23961611
Phosphatidylcholine (16:0_16:0) levels	Non-oily fish intake	Inverse variance weighted	11	-0.831030431	0.589769164	0.158812267	-1.986977993	0.32491713	0.435600199	0.137109145	1.383915956
Phosphatidylcholine (16:0_16:0) levels	Non-oily fish intake	Simple mode	11	-1.029587992	1.00252654	0.328624249	-2.994540011	0.935364026	0.35715408	0.050059649	2.54814088
Phosphatidylcholine (16:0_16:0) levels	Non-oily fish intake	Weighted mode	11	-1.271172877	0.933393154	0.203123961	-3.100623458	0.558277704	0.280502434	0.045021125	1.747659918
Phosphatidylcholine (16:0_16:1) levels	Non-oily fish intake	MR Egger	11	-6.041514818	5.230485253	0.277811383	-16.29326591	4.210236279	0.002377954	8.39E-08	67.3724566
Phosphatidylcholine (16:0_16:1) levels	Non-oily fish intake	Weighted median	11	-0.919453113	0.696293093	0.186669054	-2.284187575	0.445281349	0.398737046	0.10185678	1.560929301
Phosphatidylcholine (16:0_16:1) levels	Non-oily fish intake	Inverse variance weighted	11	0.373181916	1.13160886	0.741566236	-1.84477145	2.591135283	1.452348522	0.158061442	13.34491326
Phosphatidylcholine (16:0_16:1) levels	Non-oily fish intake	Simple mode	11	-1.148328423	1.040921682	0.295786948	-3.188534921	0.891878074	0.317166495	0.041232235	2.439707303
Phosphatidylcholine (16:0_16:1) levels	Non-oily fish intake	Weighted mode	11	-1.104432148	0.916498814	0.255924438	-2.900769823	0.691905527	0.331399014	0.054980878	1.997518235
Phosphatidylcholine (16:0_17:1) levels	Non-oily fish intake	MR Egger	11	-4.956572865	3.473844507	0.187387217	-11.7653081	1.852162368	0.007037003	7.77E-06	6.373586672
Phosphatidylcholine (16:0_17:1) levels	Non-oily fish intake	Weighted median	11	-1.169469042	0.698185368	0.093931829	-2.537912363	0.198974279	0.310531777	0.079031216	1.220150582
Phosphatidylcholine (16:0_17:1) levels	Non-oily fish intake	Inverse variance weighted	11	-0.776891847	0.749715278	0.300085905	-2.246333791	0.692550097	0.459833024	0.105786349	1.998806189
Phosphatidylcholine (16:0_17:1) levels	Non-oily fish intake	Simple mode	11	-1.294399549	0.992570148	0.221421124	-3.239837039	0.651037941	0.274062376	0.039170278	1.91753008
Phosphatidylcholine (16:0_17:1) levels	Non-oily fish intake	Weighted mode	11	-1.64982779	0.873982214	0.088394271	-3.36283293	0.063177351	0.192082984	0.034636996	1.065215739
Phosphatidylcholine (16:0_18:0) levels	Non-oily fish intake	MR Egger	11	-3.523603569	4.174543348	0.420499581	-11.70570853	4.658501392	0.029492964	8.25E-06	105.4778936
Phosphatidylcholine (16:0_18:0) levels	Non-oily fish intake	Weighted median	11	-0.485917475	0.683968356	0.477432236	-1.826495453	0.854660504	0.615132569	0.160976731	2.350576233
Phosphatidylcholine (16:0_18:0) levels	Non-oily fish intake	Inverse variance weighted	11	0.046120885	0.867794634	0.957614597	-1.654756598	1.746998368	1.047200994	0.191138574	5.737355376
Phosphatidylcholine (16:0_18:0) levels	Non-oily fish intake	Simple mode	11	-0.318531773	1.034539173	0.764477958	-2.346228552	1.709165005	0.727215972	0.095729521	5.52434675
Phosphatidylcholine (16:0_18:0) levels	Non-oily fish intake	Weighted mode	11	-0.513421486	0.993137419	0.616417765	-2.459970827	1.433127855	0.598444503	0.085437443	4.191790021
Phosphatidylcholine (16:0_18:1) levels	Non-oily fish intake	MR Egger	11	-6.4649676	5.445361704	0.265521506	-17.13787654	4.20794134	0.001557042	3.61E-08	67.21801824
Phosphatidylcholine (16:0_18:1) levels	Non-oily fish intake	Weighted median	11	-0.913384508	0.764327154	0.232080099	-2.411465729	0.584696713	0.40116418	0.089683746	1.794446671
Phosphatidylcholine (16:0_18:1) levels	Non-oily fish intake	Inverse variance weighted	11	0.387367301	1.182809801	0.743291603	-1.930939909	2.705674512	1.473097462	0.145011836	14.96440696
Phosphatidylcholine (16:0_18:1) levels	Non-oily fish intake	Simple mode	11	-0.746710089	1.119635928	0.519912854	-2.941196508	1.447776331	0.473923156	0.052802512	4.25364529
Phosphatidylcholine (16:0_18:1) levels	Non-oily fish intake	Weighted mode	11	-1.310564978	0.887496893	0.170540614	-3.050058888	0.428928932	0.269667657	0.047356136	1.535611898
Phosphatidylcholine (16:0_18:2) levels	Non-oily fish intake	MR Egger	11	-3.313619168	4.21684556	0.452172676	-11.57863647	4.951398129	0.036384254	9.36E-06	141.3724828
Phosphatidylcholine (16:0_18:2) levels	Non-oily fish intake	Weighted median	11	-0.385692089	0.707955048	0.585892848	-1.773283982	1.001899804	0.679979867	0.169774536	2.72345094
Phosphatidylcholine (16:0_18:2) levels	Non-oily fish intake	Inverse variance weighted	11	0.285426776	0.876507958	0.744696119	-1.432528821	2.003382374	1.33032966	0.238704517	7.414090966
Phosphatidylcholine (16:0_18:2) levels	Non-oily fish intake	Simple mode	11	-0.355418557	0.949024766	0.715844943	-2.215507099	1.504669985	0.700880024	0.109098177	4.502667437
Phosphatidylcholine (16:0_18:2) levels	Non-oily fish intake	Weighted mode	11	-0.574640853	0.947099611	0.557548072	-2.430956091	1.281674384	0.562906999	0.087952702	3.602666925
Phosphatidylcholine (16:0_18:3) levels	Non-oily fish intake	MR Egger	11	-6.440232439	5.730810218	0.290181875	-17.67262047	4.792155589	0.001596036	2.11E-08	120.5609686
Phosphatidylcholine (16:0_18:3) levels	Non-oily fish intake	Weighted median	11	-1.087549828	0.724620615	0.1333933	-2.507806233	0.332706577	0.337041292	0.081446718	1.39473799
Phosphatidylcholine (16:0_18:3) levels	Non-oily fish intake	Inverse variance weighted	11	0.288829667	1.232206935	0.814674231	-2.126295925	2.703955259	1.334864338	0.119278292	14.93870146
Phosphatidylcholine (16:0_18:3) levels	Non-oily fish intake	Simple mode	11	-1.371915451	0.965634903	0.185814651	-3.26455986	0.520728958	0.253620696	0.038213751	1.683254224
Phosphatidylcholine (16:0_18:3) levels	Non-oily fish intake	Weighted mode	11	-1.613625677	0.813395967	0.075392901	-3.207881773	-0.019369582	0.199164198	0.040442188	0.980816803
Phosphatidylcholine (16:0_20:1) levels	Non-oily fish intake	MR Egger	11	-4.370658037	2.827006769	0.156497403	-9.911591304	1.170275231	0.012642918	4.96E-05	3.222879551
Phosphatidylcholine (16:0_20:1) levels	Non-oily fish intake	Weighted median	11	-1.091444866	0.67660989	0.106721033	-2.41760025	0.234710517	0.335731057	0.089135263	1.264542653
Phosphatidylcholine (16:0_20:1) levels	Non-oily fish intake	Inverse variance weighted	11	-0.498196759	0.622540186	0.423557615	-1.718375523	0.721982006	0.607625368	0.179357273	2.058509147
Phosphatidylcholine (16:0_20:1) levels	Non-oily fish intake	Simple mode	11	-1.429620509	0.854258328	0.125168473	-3.103966832	0.244725814	0.239399755	0.044870854	1.277271056
Phosphatidylcholine (16:0_20:1) levels	Non-oily fish intake	Weighted mode	11	-1.454663542	0.898553986	0.136539578	-3.215829355	0.306502272	0.233478907	0.040122045	1.358664554
Phosphatidylcholine (16:0_20:2) levels	Non-oily fish intake	MR Egger	11	-4.030297107	5.272884751	0.464229815	-14.36515122	6.304557004	0.01776905	5.77E-07	547.0591896
Phosphatidylcholine (16:0_20:2) levels	Non-oily fish intake	Weighted median	11	-1.06428669	0.731353151	0.145605733	-2.497738865	0.369165486	0.34497384	0.082270814	1.446526964
Phosphatidylcholine (16:0_20:2) levels	Non-oily fish intake	Inverse variance weighted	11	0.425752533	1.095244461	0.697477135	-1.72092661	2.572431677	1.530741921	0.1789003	13.09763496
Phosphatidylcholine (16:0_20:2) levels	Non-oily fish intake	Simple mode	11	-1.304618039	1.022198375	0.230698173	-3.308126855	0.698890777	0.271276132	0.036584638	2.011520244
Phosphatidylcholine (16:0_20:2) levels	Non-oily fish intake	Weighted mode	11	-1.392277354	0.902026557	0.153740254	-3.160249405	0.375694697	0.248508717	0.042415161	1.456002545
Phosphatidylcholine (16:0_20:3) levels	Non-oily fish intake	MR Egger	11	-2.617114817	4.692470536	0.590631801	-11.81435707	6.580127434	0.073013216	7.40E-06	720.6311561
Phosphatidylcholine (16:0_20:3) levels	Non-oily fish intake	Weighted median	11	-0.553227465	0.740846554	0.455214237	-2.005286711	0.89883178	0.575090726	0.134621693	2.456731432
Phosphatidylcholine (16:0_20:3) levels	Non-oily fish intake	Inverse variance weighted	11	0.570188345	0.961400412	0.553126926	-1.314156463	2.454533153	1.768600127	0.268700887	11.64099771
Phosphatidylcholine (16:0_20:3) levels	Non-oily fish intake	Simple mode	11	-0.95933878	1.15175596	0.424327542	-3.216780462	1.298102902	0.383146146	0.040083902	3.662342251
Phosphatidylcholine (16:0_20:3) levels	Non-oily fish intake	Weighted mode	11	-1.191077056	0.990309662	0.256783456	-3.132083993	0.749929882	0.303893777	0.043626785	2.116851581
Phosphatidylcholine (16:0_20:4) levels	Non-oily fish intake	MR Egger	11	0.625236808	3.551962369	0.86417076	-6.336609435	7.587083052	1.868688426	0.001770294	1972.551284
Phosphatidylcholine (16:0_20:4) levels	Non-oily fish intake	Weighted median	11	0.676242962	0.706532579	0.338502048	-0.708560894	2.061046817	1.966475711	0.492352235	7.854187407
Phosphatidylcholine (16:0_20:4) levels	Non-oily fish intake	Inverse variance weighted	11	0.256680571	0.70920302	0.717405687	-1.133357348	1.64671849	1.292632157	0.32195054	5.189921078
Phosphatidylcholine (16:0_20:4) levels	Non-oily fish intake	Simple mode	11	0.384941268	1.045547448	0.72041888	-1.66433173	2.434214267	1.469528011	0.189317131	11.40685245
Phosphatidylcholine (16:0_20:4) levels	Non-oily fish intake	Weighted mode	11	0.54396019	0.891506218	0.555368179	-1.203391996	2.291312376	1.722816049	0.300174293	9.887905824
Phosphatidylcholine (16:0_20:5) levels	Non-oily fish intake	MR Egger	11	-0.235487865	2.254897654	0.919115302	-4.655087267	4.184111536	0.790185252	0.009513083	65.63516051
Phosphatidylcholine (16:0_20:5) levels	Non-oily fish intake	Weighted median	11	0.707927108	0.595332344	0.234388807	-0.458924287	1.874778502	2.029779381	0.631963091	6.519374931
Phosphatidylcholine (16:0_20:5) levels	Non-oily fish intake	Inverse variance weighted	11	0.832264272	0.474295274	0.079304014	-0.097354466	1.761883009	2.29851732	0.907234366	5.823392578
Phosphatidylcholine (16:0_20:5) levels	Non-oily fish intake	Simple mode	11	0.632240078	1.002341534	0.542341623	-1.332349328	2.596829483	1.881821287	0.263856647	13.42111863
Phosphatidylcholine (16:0_20:5) levels	Non-oily fish intake	Weighted mode	11	0.555449964	0.846299266	0.526426568	-1.103296597	2.214196526	1.742724972	0.331775548	9.15405111
Phosphatidylcholine (16:0_22:4) levels	Non-oily fish intake	MR Egger	11	-2.51670711	4.655013676	0.601874218	-11.64053392	6.607119696	0.080724988	8.80E-06	740.3475188
Phosphatidylcholine (16:0_22:4) levels	Non-oily fish intake	Weighted median	11	-1.13971109	0.708454791	0.107675821	-2.52828248	0.2488603	0.319911434	0.079795954	1.282562847
Phosphatidylcholine (16:0_22:4) levels	Non-oily fish intake	Inverse variance weighted	11	-0.012296216	0.944625014	0.989614203	-1.863761244	1.839168812	0.987779074	0.155088207	6.291306829
Phosphatidylcholine (16:0_22:4) levels	Non-oily fish intake	Simple mode	11	-1.465273248	0.897462539	0.133585102	-3.224299823	0.293753328	0.231014859	0.039783627	1.341452964
Phosphatidylcholine (16:0_22:4) levels	Non-oily fish intake	Weighted mode	11	-1.342782756	0.73271839	0.096762766	-2.778910801	0.093345289	0.261118029	0.062106116	1.097840742
Phosphatidylcholine (16:0_22:5) levels	Non-oily fish intake	MR Egger	11	-3.684559807	4.824034238	0.464542485	-13.13966691	5.7705473	0.025108225	1.97E-06	320.7132109
Phosphatidylcholine (16:0_22:5) levels	Non-oily fish intake	Weighted median	11	-0.362508368	0.691628064	0.600182743	-1.718099373	0.993082636	0.69592849	0.179406809	2.699543369
Phosphatidylcholine (16:0_22:5) levels	Non-oily fish intake	Inverse variance weighted	11	0.543622317	1.004663216	0.58843931	-1.425517587	2.51276222	1.722234054	0.240384011	12.33896598
Phosphatidylcholine (16:0_22:5) levels	Non-oily fish intake	Simple mode	11	-0.474434211	0.976141167	0.637419809	-2.387670899	1.438802477	0.622237012	0.091843347	4.215644461
Phosphatidylcholine (16:0_22:5) levels	Non-oily fish intake	Weighted mode	11	-0.890142953	0.842727662	0.315697318	-2.54188917	0.761603264	0.410597052	0.078717548	2.141707191
Phosphatidylcholine (16:0_22:6) levels	Non-oily fish intake	MR Egger	11	1.497277861	3.23465558	0.654434225	-4.842647077	7.837202799	4.469505879	0.007886151	2533.109298
Phosphatidylcholine (16:0_22:6) levels	Non-oily fish intake	Weighted median	11	0.918443085	0.689489557	0.182839698	-0.432956447	2.269842617	2.505386678	0.648588739	9.677877557
Phosphatidylcholine (16:0_22:6) levels	Non-oily fish intake	Inverse variance weighted	11	1.486136443	0.645470438	0.021312162	0.221014385	2.751258501	4.419985623	1.247341374	15.66233055
Phosphatidylcholine (16:0_22:6) levels	Non-oily fish intake	Simple mode	11	0.667685657	0.999255575	0.519140847	-1.290855269	2.626226584	1.949719776	0.275035453	13.82151705
Phosphatidylcholine (16:0_22:6) levels	Non-oily fish intake	Weighted mode	11	0.667685657	0.882351524	0.466676585	-1.061723329	2.397094644	1.949719776	0.345859267	10.99119661
Phosphatidylcholine (16:1_18:0) levels	Non-oily fish intake	MR Egger	11	-6.504683771	5.718515067	0.284714169	-17.7129733	4.70360576	0.001496414	2.03E-08	110.3443312
Phosphatidylcholine (16:1_18:0) levels	Non-oily fish intake	Weighted median	11	-0.983113026	0.777235032	0.205912513	-2.506493688	0.540267637	0.374144562	0.081553691	1.71646619
Phosphatidylcholine (16:1_18:0) levels	Non-oily fish intake	Inverse variance weighted	11	0.371714272	1.235122813	0.763450114	-2.04912644	2.792554985	1.450218554	0.12884741	16.32267074
Phosphatidylcholine (16:1_18:0) levels	Non-oily fish intake	Simple mode	11	-1.652047142	0.889674792	0.092985132	-3.395809736	0.091715451	0.191657157	0.033513406	1.096052897
Phosphatidylcholine (16:1_18:0) levels	Non-oily fish intake	Weighted mode	11	-1.778164829	0.828025415	0.05730793	-3.401094641	-0.155235016	0.168947911	0.033336758	0.85621393
Phosphatidylcholine (16:1_18:1) levels	Non-oily fish intake	MR Egger	11	-6.584733211	5.878833146	0.291680615	-18.10724618	4.937779755	0.001381296	1.37E-08	139.4602696
Phosphatidylcholine (16:1_18:1) levels	Non-oily fish intake	Weighted median	11	-1.252958893	0.68897948	0.06897673	-2.603358674	0.097440888	0.285658313	0.074024536	1.102346278
Phosphatidylcholine (16:1_18:1) levels	Non-oily fish intake	Inverse variance weighted	11	0.142241754	1.259306253	0.910068236	-2.325998502	2.610482011	1.152855322	0.097685856	13.60560732
Phosphatidylcholine (16:1_18:1) levels	Non-oily fish intake	Simple mode	11	-1.385540342	0.918064977	0.162177741	-3.184947698	0.413867014	0.250188576	0.04138041	1.512655951
Phosphatidylcholine (16:1_18:1) levels	Non-oily fish intake	Weighted mode	11	-1.593074317	0.828997653	0.083575522	-3.217909717	0.031761082	0.203299642	0.040038663	1.032270848
Phosphatidylcholine (16:1_18:2) levels	Non-oily fish intake	MR Egger	11	-4.773583442	4.95338524	0.360373293	-14.48221851	4.935051629	0.008450046	5.13E-07	139.080323
Phosphatidylcholine (16:1_18:2) levels	Non-oily fish intake	Weighted median	11	-1.223039672	0.663219667	0.065169384	-2.52295022	0.076870876	0.294334127	0.080222583	1.079902626
Phosphatidylcholine (16:1_18:2) levels	Non-oily fish intake	Inverse variance weighted	11	-0.107094689	1.038508252	0.917864891	-2.142570863	1.928381486	0.898440597	0.117352757	6.878368489
Phosphatidylcholine (16:1_18:2) levels	Non-oily fish intake	Simple mode	11	-1.13050896	0.781134831	0.178434093	-2.661533229	0.40051531	0.322868887	0.069841057	1.492593647
Phosphatidylcholine (16:1_18:2) levels	Non-oily fish intake	Weighted mode	11	-1.162376885	0.762867866	0.158563737	-2.657597902	0.332844131	0.312741945	0.070116446	1.394929855
Phosphatidylcholine (16:1_20:4) levels	Non-oily fish intake	MR Egger	11	-1.290744071	4.622057134	0.786358406	-10.34997605	7.768487911	0.275066038	3.20E-05	2364.892656
Phosphatidylcholine (16:1_20:4) levels	Non-oily fish intake	Weighted median	11	-0.333756706	0.809204528	0.680009351	-1.91979758	1.252284169	0.716228015	0.146636641	3.498324602
Phosphatidylcholine (16:1_20:4) levels	Non-oily fish intake	Inverse variance weighted	11	0.004534753	0.927591631	0.996099367	-1.813544844	1.822614349	1.00454505	0.163075035	6.188014954
Phosphatidylcholine (16:1_20:4) levels	Non-oily fish intake	Simple mode	11	-0.653422331	1.440578974	0.659812954	-3.47695712	2.170112458	0.520262217	0.030901297	8.759269034
Phosphatidylcholine (16:1_20:4) levels	Non-oily fish intake	Weighted mode	11	-0.075773981	1.203365215	0.95103253	-2.434369803	2.28282184	0.927025708	0.087652968	9.804307601
Phosphatidylcholine (17:0_18:1) levels	Non-oily fish intake	MR Egger	11	-4.555973364	4.772234565	0.364675029	-13.90955311	4.797606383	0.010504271	9.10E-07	121.219916
Phosphatidylcholine (17:0_18:1) levels	Non-oily fish intake	Weighted median	11	-1.738878701	0.708184809	0.014072695	-3.126920926	-0.350836475	0.175717322	0.043852615	0.704098882
Phosphatidylcholine (17:0_18:1) levels	Non-oily fish intake	Inverse variance weighted	11	-0.093603211	0.999412275	0.925380631	-2.052451271	1.865244849	0.910644024	0.128419726	6.457516809
Phosphatidylcholine (17:0_18:1) levels	Non-oily fish intake	Simple mode	11	-1.57938955	1.186382584	0.212653435	-3.904699414	0.745920314	0.206100874	0.020147009	2.108380916
Phosphatidylcholine (17:0_18:1) levels	Non-oily fish intake	Weighted mode	11	-1.993638398	0.926657571	0.056927015	-3.809887238	-0.177389558	0.136198977	0.022150677	0.837453484
Phosphatidylcholine (17:0_18:2) levels	Non-oily fish intake	MR Egger	11	-2.000880515	2.372895738	0.420948388	-6.651756161	2.649995131	0.135216171	0.001291752	14.15396973
Phosphatidylcholine (17:0_18:2) levels	Non-oily fish intake	Weighted median	11	-0.810714248	0.678653318	0.232246233	-2.140874752	0.519446256	0.444540441	0.117551969	1.681096495
Phosphatidylcholine (17:0_18:2) levels	Non-oily fish intake	Inverse variance weighted	11	-0.222938805	0.488751016	0.64828943	-1.180890797	0.735013186	0.800163813	0.307005137	2.085509492
Phosphatidylcholine (17:0_18:2) levels	Non-oily fish intake	Simple mode	11	-1.293950528	1.158710723	0.290228724	-3.565023544	0.977122489	0.274185463	0.028296319	2.65680026
Phosphatidylcholine (17:0_18:2) levels	Non-oily fish intake	Weighted mode	11	-1.392241557	1.037251287	0.209195136	-3.42525408	0.640770966	0.248517614	0.032541012	1.897943566
Phosphatidylcholine (17:0_20:4) levels	Non-oily fish intake	MR Egger	11	2.742825336	3.300344961	0.427429896	-3.725850788	9.21150146	15.5308029	0.024092594	10011.61762
Phosphatidylcholine (17:0_20:4) levels	Non-oily fish intake	Weighted median	11	0.444895267	0.715029422	0.533806724	-0.9565624	1.846352934	1.56032677	0.384211384	6.336667084
Phosphatidylcholine (17:0_20:4) levels	Non-oily fish intake	Inverse variance weighted	11	-0.342031448	0.691254631	0.620742676	-1.696890524	1.012827628	0.710325866	0.183252458	2.753375539
Phosphatidylcholine (17:0_20:4) levels	Non-oily fish intake	Simple mode	11	0.619081509	1.579766728	0.703367229	-2.477261278	3.715424297	1.857221418	0.083972889	41.07601181
Phosphatidylcholine (17:0_20:4) levels	Non-oily fish intake	Weighted mode	11	0.619081509	1.087805474	0.581837429	-1.51301722	2.751180239	1.857221418	0.220244448	15.66110483
Phosphatidylcholine (18:0_18:1) levels	Non-oily fish intake	MR Egger	11	-5.971119501	4.605106469	0.227014873	-14.99712818	3.054889177	0.002551384	3.07E-07	21.21883387
Phosphatidylcholine (18:0_18:1) levels	Non-oily fish intake	Weighted median	11	-1.387482037	0.73123649	0.057769048	-2.820705556	0.045741483	0.249703257	0.059563902	1.04680376
Phosphatidylcholine (18:0_18:1) levels	Non-oily fish intake	Inverse variance weighted	11	-0.254557627	0.998037541	0.798678173	-2.210711208	1.701595954	0.775259376	0.109622656	5.482690537
Phosphatidylcholine (18:0_18:1) levels	Non-oily fish intake	Simple mode	11	-1.67656575	0.970993601	0.114934237	-3.579713208	0.226581708	0.187015131	0.027883694	1.254305093
Phosphatidylcholine (18:0_18:1) levels	Non-oily fish intake	Weighted mode	11	-2.006600577	0.819149383	0.034280361	-3.612133368	-0.401067787	0.134444934	0.026994197	0.669604669
Phosphatidylcholine (18:0_18:2) levels	Non-oily fish intake	MR Egger	11	-3.412320304	3.568564771	0.363941103	-10.40670726	3.582066647	0.032964624	3.02E-05	35.94775547
Phosphatidylcholine (18:0_18:2) levels	Non-oily fish intake	Weighted median	11	-0.479765898	0.682678607	0.48219923	-1.817815968	0.858284172	0.618928267	0.162380007	2.359109393
Phosphatidylcholine (18:0_18:2) levels	Non-oily fish intake	Inverse variance weighted	11	-0.279731089	0.743379046	0.706696325	-1.73675402	1.177291841	0.755987007	0.176091062	3.245572765
Phosphatidylcholine (18:0_18:2) levels	Non-oily fish intake	Simple mode	11	-0.459746757	1.023946247	0.663008737	-2.466681402	1.547187887	0.631443534	0.084866028	4.698239608
Phosphatidylcholine (18:0_18:2) levels	Non-oily fish intake	Weighted mode	11	-0.370564913	0.96633425	0.709394118	-2.264580043	1.523450217	0.690344236	0.103873648	4.588027608
Phosphatidylcholine (18:0_18:3) levels	Non-oily fish intake	MR Egger	11	-5.793335233	4.171743473	0.198324293	-13.96995244	2.383281973	0.0030478	8.57E-07	10.84042252
Phosphatidylcholine (18:0_18:3) levels	Non-oily fish intake	Weighted median	11	-0.856723308	0.728375724	0.239510696	-2.284339727	0.57089311	0.424550928	0.101841283	1.769847014
Phosphatidylcholine (18:0_18:3) levels	Non-oily fish intake	Inverse variance weighted	11	0.275018473	0.929352552	0.767287507	-1.54651253	2.096549476	1.316554995	0.212989475	8.138040903
Phosphatidylcholine (18:0_18:3) levels	Non-oily fish intake	Simple mode	11	-1.122266243	1.089270871	0.327148181	-3.25723715	1.012704664	0.325541203	0.038494606	2.753036995
Phosphatidylcholine (18:0_18:3) levels	Non-oily fish intake	Weighted mode	11	-1.291685942	0.835024699	0.152929056	-2.928334352	0.344962468	0.274807084	0.053486053	1.411936926
Phosphatidylcholine (18:0_20:2) levels	Non-oily fish intake	MR Egger	11	-1.743134892	3.863074553	0.662499819	-9.314761016	5.828491232	0.174971025	9.01E-05	339.8455441
Phosphatidylcholine (18:0_20:2) levels	Non-oily fish intake	Weighted median	11	-0.270902494	0.775626865	0.726887297	-1.791131149	1.249326161	0.76269086	0.16677142	3.487991819
Phosphatidylcholine (18:0_20:2) levels	Non-oily fish intake	Inverse variance weighted	11	0.766235309	0.791212396	0.332828724	-0.784540987	2.317011605	2.151650687	0.456329115	10.14531076
Phosphatidylcholine (18:0_20:2) levels	Non-oily fish intake	Simple mode	11	-1.095027271	1.203020279	0.384115454	-3.452947017	1.262892476	0.334530484	0.031652219	3.535633445
Phosphatidylcholine (18:0_20:2) levels	Non-oily fish intake	Weighted mode	11	-0.759236138	0.958613003	0.446732548	-2.638117623	1.119645347	0.468023796	0.071495725	3.063767437
Phosphatidylcholine (18:0_20:3) levels	Non-oily fish intake	MR Egger	11	-2.47758161	4.609690303	0.603974238	-11.5125746	6.557411385	0.083945994	1.00E-05	704.4457934
Phosphatidylcholine (18:0_20:3) levels	Non-oily fish intake	Weighted median	11	-0.697638	0.723544137	0.334947921	-2.115784509	0.720508509	0.497759625	0.120538689	2.055478173
Phosphatidylcholine (18:0_20:3) levels	Non-oily fish intake	Inverse variance weighted	11	0.285067184	0.939108801	0.761470175	-1.555586066	2.125720435	1.32985137	0.211065648	8.378931789
Phosphatidylcholine (18:0_20:3) levels	Non-oily fish intake	Simple mode	11	-1.113455703	1.158290126	0.359072437	-3.383704351	1.156792944	0.328422069	0.033921564	3.179719369
Phosphatidylcholine (18:0_20:3) levels	Non-oily fish intake	Weighted mode	11	-1.027556571	1.059455482	0.354974151	-3.104089315	1.048976174	0.357880348	0.044865358	2.854726877
Phosphatidylcholine (18:0_20:4) levels	Non-oily fish intake	MR Egger	11	2.634251144	3.570581307	0.479450127	-4.364088218	9.632590506	13.93287484	0.012726253	15253.90029
Phosphatidylcholine (18:0_20:4) levels	Non-oily fish intake	Weighted median	11	0.546358391	0.680520814	0.422059523	-0.787462404	1.880179186	1.726952667	0.454997932	6.554679264
Phosphatidylcholine (18:0_20:4) levels	Non-oily fish intake	Inverse variance weighted	11	-0.022747959	0.735013441	0.975310182	-1.463374303	1.417878384	0.977508825	0.23145396	4.128352365
Phosphatidylcholine (18:0_20:4) levels	Non-oily fish intake	Simple mode	11	0.642943965	1.086412224	0.567119124	-1.486423994	2.772311925	1.902072279	0.226180032	15.99557185
Phosphatidylcholine (18:0_20:4) levels	Non-oily fish intake	Weighted mode	11	0.725464598	0.822116926	0.398257484	-0.885884577	2.336813773	2.065690593	0.412349257	10.34821222
Phosphatidylcholine (18:0_20:5) levels	Non-oily fish intake	MR Egger	11	-0.018903517	2.261798779	0.993513897	-4.452029124	4.41422209	0.981274034	0.011654894	82.61754693
Phosphatidylcholine (18:0_20:5) levels	Non-oily fish intake	Weighted median	11	0.432718902	0.602975559	0.472979777	-0.749113194	1.614550997	1.541442863	0.472785636	5.025630894
Phosphatidylcholine (18:0_20:5) levels	Non-oily fish intake	Inverse variance weighted	11	0.665971007	0.47568408	0.161504949	-0.26636979	1.598311803	1.946379551	0.766155758	4.944677786
Phosphatidylcholine (18:0_20:5) levels	Non-oily fish intake	Simple mode	11	0.148737318	0.9046405	0.872679556	-1.624358062	1.921832697	1.160368141	0.197038121	6.833470681
Phosphatidylcholine (18:0_20:5) levels	Non-oily fish intake	Weighted mode	11	0.213133129	0.885474777	0.81465115	-1.522397434	1.948663691	1.237549394	0.218188168	7.019301358
Phosphatidylcholine (18:0_22:5) levels	Non-oily fish intake	MR Egger	11	-4.534803561	5.264040773	0.411343847	-14.85232348	5.782716354	0.010729015	3.55E-07	324.6398306
Phosphatidylcholine (18:0_22:5) levels	Non-oily fish intake	Weighted median	11	0.028288817	0.72564877	0.968903007	-1.393982772	1.450560406	1.028692745	0.248085267	4.265504262
Phosphatidylcholine (18:0_22:5) levels	Non-oily fish intake	Inverse variance weighted	11	0.399209587	1.102857884	0.717368947	-1.762391865	2.56081104	1.490646007	0.171633847	12.94631304
Phosphatidylcholine (18:0_22:5) levels	Non-oily fish intake	Simple mode	11	0.046618631	0.97157794	0.962675054	-1.857674131	1.950911393	1.047722364	0.156035126	7.035096399
Phosphatidylcholine (18:0_22:5) levels	Non-oily fish intake	Weighted mode	11	-0.282186007	0.920611921	0.765495761	-2.086585371	1.522213358	0.754133398	0.124110203	4.582356372
Phosphatidylcholine (18:0_22:6) levels	Non-oily fish intake	MR Egger	11	1.527649037	3.335311533	0.657793786	-5.009561568	8.064859643	4.607332414	0.006673829	3180.709751
Phosphatidylcholine (18:0_22:6) levels	Non-oily fish intake	Weighted median	11	0.932988823	0.667816011	0.162391123	-0.375930559	2.241908205	2.542095709	0.686650013	9.411272802
Phosphatidylcholine (18:0_22:6) levels	Non-oily fish intake	Inverse variance weighted	11	1.244162708	0.66603452	0.061759931	-0.061264952	2.549590368	3.470028155	0.940574	12.80185866
Phosphatidylcholine (18:0_22:6) levels	Non-oily fish intake	Simple mode	11	1.025793138	0.960760794	0.310757836	-0.857298019	2.908884295	2.789306888	0.424307004	18.33632921
Phosphatidylcholine (18:0_22:6) levels	Non-oily fish intake	Weighted mode	11	0.785085223	0.818225267	0.359932256	-0.818636301	2.388806747	2.192593792	0.441032681	10.90047915
Phosphatidylcholine (18:1_18:1) levels	Non-oily fish intake	MR Egger	11	-3.397178176	4.259181508	0.445628302	-11.74517393	4.950817578	0.033467576	7.93E-06	141.2904327
Phosphatidylcholine (18:1_18:1) levels	Non-oily fish intake	Weighted median	11	-0.815307855	0.802933227	0.309909581	-2.389056981	0.75844127	0.442503079	0.091716133	2.134945822
Phosphatidylcholine (18:1_18:1) levels	Non-oily fish intake	Inverse variance weighted	11	-0.652630213	0.87022628	0.453282041	-2.358273722	1.053013296	0.520674489	0.09458336	2.866275054
Phosphatidylcholine (18:1_18:1) levels	Non-oily fish intake	Simple mode	11	-0.208934673	1.600179309	0.898705134	-3.345286118	2.927416773	0.811448244	0.035250128	18.6793152
Phosphatidylcholine (18:1_18:1) levels	Non-oily fish intake	Weighted mode	11	-2.273292856	1.136839629	0.073429612	-4.501498528	-0.045087184	0.102972547	0.011092362	0.955914138
Phosphatidylcholine (18:1_18:2) levels	Non-oily fish intake	MR Egger	11	-3.869442435	2.812399927	0.202135101	-9.381746293	1.642861422	0.020870003	8.42E-05	5.169941754
Phosphatidylcholine (18:1_18:2) levels	Non-oily fish intake	Weighted median	11	-1.440810215	0.700245458	0.039630583	-2.813291312	-0.068329118	0.236735874	0.060007165	0.933953042
Phosphatidylcholine (18:1_18:2) levels	Non-oily fish intake	Inverse variance weighted	11	-0.768069671	0.599563102	0.20017648	-1.943213351	0.40707401	0.463907699	0.14324292	1.502415295
Phosphatidylcholine (18:1_18:2) levels	Non-oily fish intake	Simple mode	11	-1.579600541	1.164457763	0.20476949	-3.861937757	0.702736676	0.206057393	0.021027214	2.019271243
Phosphatidylcholine (18:1_18:2) levels	Non-oily fish intake	Weighted mode	11	-2.022936555	0.985627529	0.067233653	-3.954766512	-0.091106598	0.132266486	0.019163142	0.91292039
Phosphatidylcholine (18:1_18:3) levels	Non-oily fish intake	MR Egger	11	-4.003789381	3.773927442	0.316370738	-11.40068717	3.393108406	0.018246365	1.12E-05	29.75830955
Phosphatidylcholine (18:1_18:3) levels	Non-oily fish intake	Weighted median	11	-1.170434117	0.688939254	0.089339335	-2.520755055	0.179886822	0.310232235	0.080398878	1.197081872
Phosphatidylcholine (18:1_18:3) levels	Non-oily fish intake	Inverse variance weighted	11	-0.604133475	0.789042887	0.443882482	-2.150657534	0.942390584	0.546547819	0.116407591	2.56610859
Phosphatidylcholine (18:1_18:3) levels	Non-oily fish intake	Simple mode	11	-0.975335164	1.078953506	0.387272908	-3.090084035	1.139413708	0.377065954	0.045498131	3.124935702
Phosphatidylcholine (18:1_18:3) levels	Non-oily fish intake	Weighted mode	11	-1.234594262	0.94929529	0.222588613	-3.095213031	0.626024507	0.290952789	0.045265369	1.87016097
Phosphatidylcholine (18:1_20:2) levels	Non-oily fish intake	MR Egger	11	-7.434394724	3.583814164	0.067874416	-14.45867049	-0.410118963	0.000590586	5.26E-07	0.663571305
Phosphatidylcholine (18:1_20:2) levels	Non-oily fish intake	Weighted median	11	-1.33010318	0.768333773	0.083424511	-2.836037376	0.175831015	0.264449974	0.058657644	1.192236572
Phosphatidylcholine (18:1_20:2) levels	Non-oily fish intake	Inverse variance weighted	11	-0.208596585	0.870185273	0.810551097	-1.914159719	1.496966549	0.811722631	0.147465693	4.468114687
Phosphatidylcholine (18:1_20:2) levels	Non-oily fish intake	Simple mode	11	-1.465761913	1.184330082	0.244124682	-3.787048873	0.855525046	0.230901997	0.022662383	2.352609285
Phosphatidylcholine (18:1_20:2) levels	Non-oily fish intake	Weighted mode	11	-1.787521496	0.901065226	0.075396189	-3.553609339	-0.021433653	0.167374494	0.02862115	0.978794416
Phosphatidylcholine (18:1_20:3) levels	Non-oily fish intake	MR Egger	11	-2.840295449	3.76670106	0.470084737	-10.22302953	4.542438629	0.058408407	3.63E-05	93.91955608
Phosphatidylcholine (18:1_20:3) levels	Non-oily fish intake	Weighted median	11	-1.006182606	0.657638509	0.126018352	-2.295154083	0.282788872	0.365612004	0.100745869	1.326825002
Phosphatidylcholine (18:1_20:3) levels	Non-oily fish intake	Inverse variance weighted	11	-0.311776532	0.771217523	0.686017593	-1.823362878	1.199809813	0.732145121	0.161481793	3.31948554
Phosphatidylcholine (18:1_20:3) levels	Non-oily fish intake	Simple mode	11	-1.054375028	0.967327963	0.301286779	-2.950337836	0.84158778	0.348410106	0.052322027	2.320047779
Phosphatidylcholine (18:1_20:3) levels	Non-oily fish intake	Weighted mode	11	-1.054375028	0.843089302	0.239547433	-2.70683006	0.598080003	0.348410106	0.066748059	1.818623695
Phosphatidylcholine (18:1_20:4) levels	Non-oily fish intake	MR Egger	11	-0.369596067	3.200367502	0.910595949	-6.642316371	5.903124238	0.691013397	0.001304003	366.1797151
Phosphatidylcholine (18:1_20:4) levels	Non-oily fish intake	Weighted median	11	-0.45600428	0.69750402	0.513262698	-1.82311216	0.9111036	0.633811125	0.161522285	2.487065746
Phosphatidylcholine (18:1_20:4) levels	Non-oily fish intake	Inverse variance weighted	11	-0.572703567	0.638823065	0.369986876	-1.824796775	0.679389641	0.563998568	0.161250411	1.972673325
Phosphatidylcholine (18:1_20:4) levels	Non-oily fish intake	Simple mode	11	-0.963132713	1.108330057	0.405224017	-3.135459624	1.209194198	0.381695269	0.043479765	3.350783496
Phosphatidylcholine (18:1_20:4) levels	Non-oily fish intake	Weighted mode	11	-0.405815516	1.070125003	0.712450744	-2.503260522	1.691629489	0.666433102	0.081817795	5.428318889
Phosphatidylcholine (18:2_18:2) levels	Non-oily fish intake	MR Egger	11	-3.337701648	2.886064407	0.277255526	-8.994387885	2.318984589	0.035518498	0.000124104	10.16534706
Phosphatidylcholine (18:2_18:2) levels	Non-oily fish intake	Weighted median	11	-1.286844917	0.702834033	0.06710993	-2.664399622	0.090709788	0.276140657	0.069641152	1.094951192
Phosphatidylcholine (18:2_18:2) levels	Non-oily fish intake	Inverse variance weighted	11	-0.651771589	0.604334566	0.280813073	-1.836267339	0.532724161	0.521121745	0.159411345	1.703566783
Phosphatidylcholine (18:2_18:2) levels	Non-oily fish intake	Simple mode	11	-1.65036864	1.191576454	0.196160721	-3.985858489	0.685121209	0.191979124	0.01857649	1.984012301
Phosphatidylcholine (18:2_18:2) levels	Non-oily fish intake	Weighted mode	11	-1.692943037	1.074515283	0.146209332	-3.798992992	0.413106917	0.183977275	0.022393311	1.511506624
Phosphatidylcholine (18:2_20:1) levels	Non-oily fish intake	MR Egger	11	0.231585282	2.56441165	0.930020847	-4.794661552	5.257832116	1.260596828	0.008273799	192.0646658
Phosphatidylcholine (18:2_20:1) levels	Non-oily fish intake	Weighted median	11	-0.377653116	0.688683833	0.583438308	-1.727473429	0.972167197	0.685468238	0.177732898	2.643667605
Phosphatidylcholine (18:2_20:1) levels	Non-oily fish intake	Inverse variance weighted	11	-0.599914283	0.539757042	0.26637365	-1.657838085	0.45800952	0.548858681	0.190550489	1.580924053
Phosphatidylcholine (18:2_20:1) levels	Non-oily fish intake	Simple mode	11	0.150114013	1.190193203	0.902132194	-2.182664665	2.482892691	1.161966715	0.112740714	11.97585682
Phosphatidylcholine (18:2_20:1) levels	Non-oily fish intake	Weighted mode	11	-0.040371579	1.026319809	0.969396547	-2.051958403	1.971215246	0.960432496	0.128483035	7.17939592
Phosphatidylcholine (18:2_20:3) levels	Non-oily fish intake	MR Egger	11	-6.344557202	3.920023382	0.140008348	-14.02780303	1.338688627	0.00175628	8.09E-07	3.814038599
Phosphatidylcholine (18:2_20:3) levels	Non-oily fish intake	Weighted median	11	-0.657908176	0.749013273	0.379744851	-2.12597419	0.810157839	0.517933628	0.119316674	2.248262821
Phosphatidylcholine (18:2_20:3) levels	Non-oily fish intake	Inverse variance weighted	11	-0.273899783	0.884896991	0.756920443	-2.008297886	1.46049832	0.760408277	0.134216933	4.30810581
Phosphatidylcholine (18:2_20:3) levels	Non-oily fish intake	Simple mode	11	-0.377214848	1.13378339	0.746226897	-2.599430293	1.845000597	0.685768722	0.074315904	6.32810357
Phosphatidylcholine (18:2_20:3) levels	Non-oily fish intake	Weighted mode	11	-0.257270133	1.159566943	0.82888242	-2.530021342	2.015481075	0.773159329	0.07965732	7.504336664
Phosphatidylcholine (18:2_20:4) levels	Non-oily fish intake	MR Egger	11	-0.5656731	3.539827622	0.876565652	-7.50373524	6.372389039	0.567977712	0.000551022	585.4548341
Phosphatidylcholine (18:2_20:4) levels	Non-oily fish intake	Weighted median	11	-0.09851947	0.688213854	0.886169816	-1.447418625	1.250379684	0.906178049	0.235176584	3.491668438
Phosphatidylcholine (18:2_20:4) levels	Non-oily fish intake	Inverse variance weighted	11	0.341976843	0.709468172	0.629792745	-1.048580774	1.73253446	1.407727698	0.350434742	5.654968053
Phosphatidylcholine (18:2_20:4) levels	Non-oily fish intake	Simple mode	11	-0.895799605	1.085498716	0.428481128	-3.023377088	1.231777878	0.408281005	0.04863669	3.427317477
Phosphatidylcholine (18:2_20:4) levels	Non-oily fish intake	Weighted mode	11	-0.439705044	0.865988436	0.622639774	-2.13704238	1.257632291	0.644226411	0.118003336	3.517084189
Phosphatidylcholine (O-16:0_16:0) levels	Non-oily fish intake	MR Egger	11	-5.541370043	2.415186725	0.047433105	-10.27513602	-0.807604062	0.003921151	3.45E-05	0.445925196
Phosphatidylcholine (O-16:0_16:0) levels	Non-oily fish intake	Weighted median	11	-1.024526352	0.730998484	0.161051536	-2.457283381	0.408230677	0.358966449	0.085667361	1.504154094
Phosphatidylcholine (O-16:0_16:0) levels	Non-oily fish intake	Inverse variance weighted	11	-0.905530622	0.576758969	0.116407431	-2.035978202	0.224916957	0.404327283	0.130552713	1.252218724
Phosphatidylcholine (O-16:0_16:0) levels	Non-oily fish intake	Simple mode	11	-0.924902476	1.241276263	0.473346716	-3.35780395	1.507998999	0.396570092	0.034811623	4.517681857
Phosphatidylcholine (O-16:0_16:0) levels	Non-oily fish intake	Weighted mode	11	-1.0717933	1.288796261	0.425034099	-3.597833971	1.454247372	0.342393952	0.027382971	4.281260056
Phosphatidylcholine (O-16:0_16:1) levels	Non-oily fish intake	MR Egger	11	-4.394200246	3.088585493	0.188539144	-10.44782781	1.659427322	0.012348752	2.90E-05	5.256299813
Phosphatidylcholine (O-16:0_16:1) levels	Non-oily fish intake	Weighted median	11	-1.091299579	0.76963881	0.15620907	-2.599791646	0.417192488	0.335779838	0.074289055	1.517694623
Phosphatidylcholine (O-16:0_16:1) levels	Non-oily fish intake	Inverse variance weighted	11	-0.582830939	0.669576201	0.384055891	-1.895200292	0.729538415	0.55831557	0.15028823	2.074123002
Phosphatidylcholine (O-16:0_16:1) levels	Non-oily fish intake	Simple mode	11	-1.195570279	1.372688192	0.404194782	-3.886039135	1.494898578	0.302531378	0.020526488	4.4588843
Phosphatidylcholine (O-16:0_16:1) levels	Non-oily fish intake	Weighted mode	11	-1.438069701	1.129169131	0.231623401	-3.651241199	0.775101796	0.237385542	0.025958889	2.170813097
Phosphatidylcholine (O-16:0_18:1) levels	Non-oily fish intake	MR Egger	11	0.602756632	3.404245773	0.863381662	-6.069565083	7.275078348	1.827148642	0.002312179	1443.864311
Phosphatidylcholine (O-16:0_18:1) levels	Non-oily fish intake	Weighted median	11	-1.329550648	0.757577126	0.079258677	-2.814401815	0.155300519	0.264596131	0.059940564	1.168008917
Phosphatidylcholine (O-16:0_18:1) levels	Non-oily fish intake	Inverse variance weighted	11	-1.628423299	0.696725465	0.019426062	-2.994005211	-0.262841387	0.19623874	0.050086428	0.76886384
Phosphatidylcholine (O-16:0_18:1) levels	Non-oily fish intake	Simple mode	11	-2.541626925	1.38089312	0.09550983	-5.248177441	0.164923592	0.078738194	0.005257091	1.179303007
Phosphatidylcholine (O-16:0_18:1) levels	Non-oily fish intake	Weighted mode	11	-1.543200742	1.054693033	0.17412899	-3.610399087	0.523997603	0.21369602	0.027041053	1.688765187
Phosphatidylcholine (O-16:0_18:2) levels	Non-oily fish intake	MR Egger	11	-3.231656231	2.256485088	0.185898123	-7.654367003	1.191054542	0.039492037	0.00047397	3.290549402
Phosphatidylcholine (O-16:0_18:2) levels	Non-oily fish intake	Weighted median	11	-1.295511323	0.642012091	0.043602468	-2.553855021	-0.037167624	0.27375785	0.077781239	0.963514614
Phosphatidylcholine (O-16:0_18:2) levels	Non-oily fish intake	Inverse variance weighted	11	-0.503976553	0.474764296	0.288449097	-1.434514573	0.426561466	0.604123547	0.23823098	1.531980689
Phosphatidylcholine (O-16:0_18:2) levels	Non-oily fish intake	Simple mode	11	-1.450278952	0.993436193	0.175018268	-3.39741389	0.496855986	0.234504863	0.033459689	1.643545809
Phosphatidylcholine (O-16:0_18:2) levels	Non-oily fish intake	Weighted mode	11	-1.52744585	0.935012877	0.133389022	-3.36007109	0.305179389	0.217089439	0.03473279	1.356868388
Phosphatidylcholine (O-16:0_20:3) levels	Non-oily fish intake	MR Egger	11	-1.376656977	2.926957042	0.649303199	-7.113492779	4.360178825	0.252420993	0.000814047	78.27112999
Phosphatidylcholine (O-16:0_20:3) levels	Non-oily fish intake	Weighted median	11	0.183729396	0.688874727	0.789692882	-1.16646507	1.533923861	1.201690596	0.311466008	4.636333506
Phosphatidylcholine (O-16:0_20:3) levels	Non-oily fish intake	Inverse variance weighted	11	-0.098706107	0.591367875	0.867439674	-1.257787141	1.060374928	0.906008939	0.284282408	2.887453374
Phosphatidylcholine (O-16:0_20:3) levels	Non-oily fish intake	Simple mode	11	0.923566373	1.250841396	0.477268728	-1.528082763	3.37521551	2.518255434	0.216951216	29.23058259
Phosphatidylcholine (O-16:0_20:3) levels	Non-oily fish intake	Weighted mode	11	0.78102227	1.157635791	0.515179695	-1.48794388	3.04998842	2.18370346	0.225836525	21.11509992
Phosphatidylcholine (O-16:0_20:4) levels	Non-oily fish intake	MR Egger	11	0.217520096	2.700846859	0.937572072	-5.076139748	5.51117994	1.242990408	0.006243966	247.4429227
Phosphatidylcholine (O-16:0_20:4) levels	Non-oily fish intake	Weighted median	11	-0.197793107	0.680593579	0.771343085	-1.531756522	1.136170309	0.8205396	0.216155651	3.114816708
Phosphatidylcholine (O-16:0_20:4) levels	Non-oily fish intake	Inverse variance weighted	11	-0.62730721	0.542052172	0.247157174	-1.689729467	0.435115047	0.534027892	0.184569449	1.545140813
Phosphatidylcholine (O-16:0_20:4) levels	Non-oily fish intake	Simple mode	11	-1.485974564	1.215340569	0.249483751	-3.868042079	0.896092951	0.226281707	0.020899248	2.45001207
Phosphatidylcholine (O-16:0_20:4) levels	Non-oily fish intake	Weighted mode	11	0.599030276	1.046420399	0.579654383	-1.451953706	2.650014259	1.820352705	0.234112454	14.15424047
Phosphatidylcholine (O-16:0_22:5) levels	Non-oily fish intake	MR Egger	11	0.730273937	2.458185342	0.77314901	-4.087769332	5.548317207	2.075649128	0.016776615	256.8050424
Phosphatidylcholine (O-16:0_22:5) levels	Non-oily fish intake	Weighted median	11	-0.230496522	0.719855196	0.748817894	-1.641412706	1.180419662	0.794139197	0.193706199	3.255740225
Phosphatidylcholine (O-16:0_22:5) levels	Non-oily fish intake	Inverse variance weighted	11	0.242452665	0.517838113	0.639640384	-0.772510037	1.257415366	1.274370925	0.461852346	3.516321329
Phosphatidylcholine (O-16:0_22:5) levels	Non-oily fish intake	Simple mode	11	-1.003974134	1.272246958	0.44833867	-3.497578171	1.489629903	0.36642034	0.030270605	4.435453668
Phosphatidylcholine (O-16:0_22:5) levels	Non-oily fish intake	Weighted mode	11	-0.611799331	1.141113635	0.603580785	-2.848382056	1.624783393	0.54237408	0.057937986	5.077319135
Phosphatidylcholine (O-16:1_16:0) levels	Non-oily fish intake	MR Egger	11	-2.968472476	2.532999105	0.271316927	-7.933150722	1.996205769	0.051381737	0.000358655	7.361073436
Phosphatidylcholine (O-16:1_16:0) levels	Non-oily fish intake	Weighted median	11	-0.604304747	0.70832933	0.393581153	-1.992630235	0.78402074	0.546454218	0.136336357	2.190261055
Phosphatidylcholine (O-16:1_16:0) levels	Non-oily fish intake	Inverse variance weighted	11	-0.69850608	0.528746081	0.186480866	-1.734848398	0.337836238	0.497327717	0.176426945	1.401910906
Phosphatidylcholine (O-16:1_16:0) levels	Non-oily fish intake	Simple mode	11	-0.209727103	1.362893009	0.880762586	-2.880997401	2.461543194	0.810805482	0.056078802	11.72288828
Phosphatidylcholine (O-16:1_16:0) levels	Non-oily fish intake	Weighted mode	11	-0.142892048	1.224044696	0.909379208	-2.542019652	2.256235555	0.866847642	0.078707278	9.54708197
Phosphatidylcholine (O-16:1_18:0) levels	Non-oily fish intake	MR Egger	11	-3.373066021	3.494301378	0.359612254	-10.22189672	3.475764681	0.034284359	3.64E-05	32.32253551
Phosphatidylcholine (O-16:1_18:0) levels	Non-oily fish intake	Weighted median	11	-1.093449235	0.73400722	0.136303608	-2.532103385	0.345204915	0.335058802	0.079491643	1.412279288
Phosphatidylcholine (O-16:1_18:0) levels	Non-oily fish intake	Inverse variance weighted	11	-1.516831597	0.709145575	0.032439185	-2.906756924	-0.12690627	0.219405953	0.054652686	0.880816228
Phosphatidylcholine (O-16:1_18:0) levels	Non-oily fish intake	Simple mode	11	-0.330634507	1.320247152	0.80732201	-2.918318925	2.257049912	0.718467716	0.05402443	9.554859869
Phosphatidylcholine (O-16:1_18:0) levels	Non-oily fish intake	Weighted mode	11	-1.645463061	1.104680101	0.167192814	-3.810636058	0.519709937	0.192923207	0.022134096	1.681539827
Phosphatidylcholine (O-16:1_18:1) levels	Non-oily fish intake	MR Egger	11	-1.364263468	3.627580783	0.715568855	-8.474321803	5.745794867	0.255568841	0.000208761	312.8722207
Phosphatidylcholine (O-16:1_18:1) levels	Non-oily fish intake	Weighted median	11	-1.321381494	0.712783652	0.063763128	-2.718437452	0.075674464	0.266766511	0.065977767	1.07861139
Phosphatidylcholine (O-16:1_18:1) levels	Non-oily fish intake	Inverse variance weighted	11	-1.074429769	0.724104033	0.137860446	-2.493673673	0.344814135	0.341492429	0.082605941	1.411727504
Phosphatidylcholine (O-16:1_18:1) levels	Non-oily fish intake	Simple mode	11	-1.826424972	1.203382512	0.160038651	-4.185054695	0.532204751	0.160988077	0.015221373	1.702682163
Phosphatidylcholine (O-16:1_18:1) levels	Non-oily fish intake	Weighted mode	11	-1.48946651	0.882360121	0.122291572	-3.218892347	0.239959327	0.225492922	0.039999339	1.271197445
Phosphatidylcholine (O-16:1_18:2) levels	Non-oily fish intake	MR Egger	11	-1.734536298	3.089211911	0.588175492	-7.789391644	4.320319048	0.176482016	0.000414105	75.21262093
Phosphatidylcholine (O-16:1_18:2) levels	Non-oily fish intake	Weighted median	11	-0.865026536	0.660105215	0.190047921	-2.158832758	0.428779685	0.42104038	0.115459812	1.535382729
Phosphatidylcholine (O-16:1_18:2) levels	Non-oily fish intake	Inverse variance weighted	11	-0.662501611	0.620616319	0.285750702	-1.878909596	0.553906373	0.515559989	0.152756581	1.740036993
Phosphatidylcholine (O-16:1_18:2) levels	Non-oily fish intake	Simple mode	11	-0.831525534	1.026296418	0.436670306	-2.843066513	1.180015444	0.435384585	0.058246777	3.254424464
Phosphatidylcholine (O-16:1_18:2) levels	Non-oily fish intake	Weighted mode	11	-0.923033373	0.879955537	0.318888819	-2.647746226	0.801679479	0.397312016	0.070810625	2.229281819
Phosphatidylcholine (O-16:1_20:3) levels	Non-oily fish intake	MR Egger	11	-3.783847196	3.227858165	0.271192203	-10.1104492	2.542754807	0.022735057	4.07E-05	12.71464917
Phosphatidylcholine (O-16:1_20:3) levels	Non-oily fish intake	Weighted median	11	-0.497329205	0.681770062	0.465715649	-1.833598527	0.838940117	0.608152744	0.159837353	2.313913198
Phosphatidylcholine (O-16:1_20:3) levels	Non-oily fish intake	Inverse variance weighted	11	-1.185179116	0.667830213	0.075952176	-2.494126334	0.123768102	0.30569142	0.082568557	1.131753389
Phosphatidylcholine (O-16:1_20:3) levels	Non-oily fish intake	Simple mode	11	-1.100152501	1.096170173	0.339222386	-3.248646041	1.048341039	0.332820324	0.038826742	2.852914316
Phosphatidylcholine (O-16:1_20:3) levels	Non-oily fish intake	Weighted mode	11	-0.708729198	0.963362827	0.478824137	-2.596920339	1.179461943	0.492269377	0.074502668	3.252623634
Phosphatidylcholine (O-16:1_20:4) levels	Non-oily fish intake	MR Egger	11	-0.190780079	3.503798536	0.957766573	-7.058225209	6.676665052	0.826314292	0.000860304	793.6678522
Phosphatidylcholine (O-16:1_20:4) levels	Non-oily fish intake	Weighted median	11	-1.098274584	0.802602943	0.171189743	-2.671376352	0.474827185	0.333445921	0.069156975	1.607736333
Phosphatidylcholine (O-16:1_20:4) levels	Non-oily fish intake	Inverse variance weighted	11	-0.840679299	0.699314215	0.229306129	-2.211335159	0.529976562	0.431417363	0.109554278	1.69889249
Phosphatidylcholine (O-16:1_20:4) levels	Non-oily fish intake	Simple mode	11	-1.040056686	1.539239969	0.514555562	-4.056967025	1.976853654	0.353434647	0.017301414	7.21999062
Phosphatidylcholine (O-16:1_20:4) levels	Non-oily fish intake	Weighted mode	11	-1.164493362	1.834059541	0.539730846	-4.759250063	2.430263338	0.312080734	0.008572035	11.3618737
Phosphatidylcholine (O-16:2_18:0) levels	Non-oily fish intake	MR Egger	11	-6.169975748	2.651876279	0.044993596	-11.36765325	-0.972298242	0.002091287	1.16E-05	0.378212814
Phosphatidylcholine (O-16:2_18:0) levels	Non-oily fish intake	Weighted median	11	0.004041246	0.667501408	0.995169407	-1.304261514	1.312344005	1.004049422	0.271372866	3.714871192
Phosphatidylcholine (O-16:2_18:0) levels	Non-oily fish intake	Inverse variance weighted	11	-0.306700866	0.662822993	0.643565718	-1.605833932	0.9924322	0.735870692	0.200722096	2.697788059
Phosphatidylcholine (O-16:2_18:0) levels	Non-oily fish intake	Simple mode	11	0.268095391	1.044412488	0.802618258	-1.778953086	2.315143868	1.307471855	0.168814789	10.12637968
Phosphatidylcholine (O-16:2_18:0) levels	Non-oily fish intake	Weighted mode	11	0.220244227	1.182114086	0.855923966	-2.096699382	2.537187836	1.246381094	0.122861278	12.64406375
Phosphatidylcholine (O-17:0_15:0) levels	Non-oily fish intake	MR Egger	11	-1.738379737	2.861409061	0.558517194	-7.346741496	3.869982023	0.17580502	0.00064469	47.94152422
Phosphatidylcholine (O-17:0_15:0) levels	Non-oily fish intake	Weighted median	11	-0.764922693	0.719563065	0.287764838	-2.1752663	0.645420914	0.465369906	0.113577904	1.906789455
Phosphatidylcholine (O-17:0_15:0) levels	Non-oily fish intake	Inverse variance weighted	11	-0.343593203	0.579120997	0.552979571	-1.478670357	0.79148395	0.709217377	0.227940567	2.206668584
Phosphatidylcholine (O-17:0_15:0) levels	Non-oily fish intake	Simple mode	11	-1.49537957	1.302550568	0.277674192	-4.048378684	1.057619544	0.224163503	0.017450645	2.879508283
Phosphatidylcholine (O-17:0_15:0) levels	Non-oily fish intake	Weighted mode	11	-1.470645455	1.066721558	0.198056799	-3.561419708	0.620128799	0.229777127	0.028398479	1.859167485
Phosphatidylcholine (O-17:0_17:1) levels	Non-oily fish intake	MR Egger	11	-0.454652998	2.887545387	0.878363623	-6.114241957	5.204935962	0.634668161	0.002211151	182.1692066
Phosphatidylcholine (O-17:0_17:1) levels	Non-oily fish intake	Weighted median	11	-0.393185173	0.66563305	0.554725747	-1.697825951	0.911455605	0.674903762	0.183081119	2.48794136
Phosphatidylcholine (O-17:0_17:1) levels	Non-oily fish intake	Inverse variance weighted	11	-0.358746233	0.577057361	0.534150923	-1.489778662	0.772286195	0.698551598	0.225422545	2.164709549
Phosphatidylcholine (O-17:0_17:1) levels	Non-oily fish intake	Simple mode	11	0.15333338	1.131987688	0.894939982	-2.065362489	2.372029249	1.16571354	0.126772329	10.719122
Phosphatidylcholine (O-17:0_17:1) levels	Non-oily fish intake	Weighted mode	11	-0.383414795	0.951467364	0.695449207	-2.248290829	1.481461238	0.681530145	0.105579524	4.399369513
Phosphatidylcholine (O-18:0_14:0) levels	Non-oily fish intake	MR Egger	11	-4.108163226	2.464075733	0.12981846	-8.937751663	0.721425211	0.01643794	0.000131336	2.057363299
Phosphatidylcholine (O-18:0_14:0) levels	Non-oily fish intake	Weighted median	11	-1.337925073	0.713992146	0.060949	-2.737349678	0.061499533	0.262389543	0.064741706	1.06343
Phosphatidylcholine (O-18:0_14:0) levels	Non-oily fish intake	Inverse variance weighted	11	-1.721820902	0.518387201	0.000895363	-2.737859815	-0.705781988	0.178740383	0.064708687	0.493722338
Phosphatidylcholine (O-18:0_14:0) levels	Non-oily fish intake	Simple mode	11	-2.740213616	1.24725744	0.052708784	-5.184838199	-0.295589034	0.064556555	0.005600843	0.744093162
Phosphatidylcholine (O-18:0_14:0) levels	Non-oily fish intake	Weighted mode	11	-0.696962623	1.158424865	0.560800705	-2.967475359	1.573550113	0.498095913	0.051432996	4.823742662
Phosphatidylcholine (O-18:0_16:1) levels	Non-oily fish intake	MR Egger	11	-0.801813939	2.464916604	0.752395957	-5.633050483	4.029422605	0.448514648	0.003577645	56.22843588
Phosphatidylcholine (O-18:0_16:1) levels	Non-oily fish intake	Weighted median	11	-0.15111514	0.684449952	0.825261144	-1.492637045	1.190406766	0.859748702	0.224779121	3.288418553
Phosphatidylcholine (O-18:0_16:1) levels	Non-oily fish intake	Inverse variance weighted	11	-0.323583682	0.518971386	0.532949644	-1.3407676	0.693600235	0.723551407	0.261644753	2.000906314
Phosphatidylcholine (O-18:0_16:1) levels	Non-oily fish intake	Simple mode	11	-0.115139542	1.076058335	0.916904262	-2.224213879	1.993934794	0.891241769	0.108152406	7.34437559
Phosphatidylcholine (O-18:0_16:1) levels	Non-oily fish intake	Weighted mode	11	-0.174099571	0.983869577	0.863077235	-2.102483943	1.7542848	0.840213232	0.122152631	5.7793129
Phosphatidylcholine (O-18:0_20:4) levels	Non-oily fish intake	MR Egger	11	2.244203263	3.124895317	0.490874536	-3.880591558	8.368998083	9.432897021	0.020638613	4311.314321
Phosphatidylcholine (O-18:0_20:4) levels	Non-oily fish intake	Weighted median	11	-0.845585312	0.666056068	0.20424827	-2.151055204	0.459884581	0.429306007	0.116361308	1.583891163
Phosphatidylcholine (O-18:0_20:4) levels	Non-oily fish intake	Inverse variance weighted	11	-1.654260564	0.677911096	0.014677819	-2.982966312	-0.325554816	0.191233408	0.05064239	0.722126595
Phosphatidylcholine (O-18:0_20:4) levels	Non-oily fish intake	Simple mode	11	-0.795669434	1.01159636	0.449783901	-2.778398299	1.18705943	0.451279032	0.062137954	3.277429514
Phosphatidylcholine (O-18:0_20:4) levels	Non-oily fish intake	Weighted mode	11	-0.795669434	0.874962294	0.384545641	-2.510595532	0.919256663	0.451279032	0.081219856	2.507425834
Phosphatidylcholine (O-18:1_16:0) levels	Non-oily fish intake	MR Egger	11	1.266134246	4.319546758	0.776078587	-7.2001774	9.732445891	3.547113753	0.000746453	16855.72922
Phosphatidylcholine (O-18:1_16:0) levels	Non-oily fish intake	Weighted median	11	-1.350037557	0.741759081	0.068751608	-2.803885357	0.103810242	0.259230525	0.060574252	1.10938992
Phosphatidylcholine (O-18:1_16:0) levels	Non-oily fish intake	Inverse variance weighted	11	-2.132593104	0.89324769	0.01696525	-3.883358577	-0.38182763	0.118529536	0.020581584	0.682612705
Phosphatidylcholine (O-18:1_16:0) levels	Non-oily fish intake	Simple mode	11	-1.621071833	1.243395592	0.221533635	-4.058127194	0.815983528	0.197686698	0.017281353	2.261398727
Phosphatidylcholine (O-18:1_16:0) levels	Non-oily fish intake	Weighted mode	11	-1.489223715	0.973424029	0.157042628	-3.397134812	0.418687382	0.225547677	0.033469028	1.519965111
Phosphatidylcholine (O-18:1_18:2) levels	Non-oily fish intake	MR Egger	11	-1.300087644	2.321717399	0.589164918	-5.850653746	3.250478457	0.272507908	0.002878017	25.80268243
Phosphatidylcholine (O-18:1_18:2) levels	Non-oily fish intake	Weighted median	11	-0.685273154	0.663873126	0.301961988	-1.986464481	0.615918174	0.503952554	0.13717957	1.851355685
Phosphatidylcholine (O-18:1_18:2) levels	Non-oily fish intake	Inverse variance weighted	11	-0.688977384	0.489066812	0.158906375	-1.647548337	0.269593568	0.502089251	0.192521328	1.309432147
Phosphatidylcholine (O-18:1_18:2) levels	Non-oily fish intake	Simple mode	11	-0.505580377	1.103406534	0.656604696	-2.668257183	1.65709643	0.603155416	0.069373024	5.244062216
Phosphatidylcholine (O-18:1_18:2) levels	Non-oily fish intake	Weighted mode	11	-0.985221433	0.896774427	0.297676943	-2.742899309	0.772456443	0.373356544	0.064383409	2.165078118
Phosphatidylcholine (O-18:1_20:3) levels	Non-oily fish intake	MR Egger	11	-2.683711011	2.755973536	0.355609948	-8.085419142	2.71799712	0.068309187	0.000307997	15.14994831
Phosphatidylcholine (O-18:1_20:3) levels	Non-oily fish intake	Weighted median	11	-0.672001576	0.669461906	0.31547811	-1.984146912	0.64014376	0.510685379	0.137497862	1.896753536
Phosphatidylcholine (O-18:1_20:3) levels	Non-oily fish intake	Inverse variance weighted	11	-0.381845192	0.571918192	0.504352555	-1.502804849	0.739114465	0.682600717	0.222505191	2.094080311
Phosphatidylcholine (O-18:1_20:3) levels	Non-oily fish intake	Simple mode	11	-0.815128903	1.107787332	0.478745749	-2.986392074	1.356134269	0.442582274	0.050469198	3.881160741
Phosphatidylcholine (O-18:1_20:3) levels	Non-oily fish intake	Weighted mode	11	-0.815128903	0.939788042	0.406080076	-2.657113464	1.026855659	0.442582274	0.070150421	2.792272161
Phosphatidylcholine (O-18:1_20:4) levels	Non-oily fish intake	MR Egger	11	1.048738552	3.585067676	0.776513597	-5.977994092	8.075471196	2.854048612	0.002533904	3214.641738
Phosphatidylcholine (O-18:1_20:4) levels	Non-oily fish intake	Weighted median	11	-1.598815572	0.769569563	0.037751266	-3.107171916	-0.090459229	0.202135791	0.044727269	0.913511578
Phosphatidylcholine (O-18:1_20:4) levels	Non-oily fish intake	Inverse variance weighted	11	-1.438281443	0.735112159	0.050400759	-2.879101275	0.002538388	0.237335283	0.056185235	1.002541613
Phosphatidylcholine (O-18:1_20:4) levels	Non-oily fish intake	Simple mode	11	-2.670859514	1.489033302	0.103106655	-5.589364786	0.247645757	0.069192728	0.003737401	1.281006065
Phosphatidylcholine (O-18:1_20:4) levels	Non-oily fish intake	Weighted mode	11	-1.424126059	1.426736195	0.341736773	-4.220529001	1.372276884	0.240718745	0.014690871	3.94432124
Phosphatidylcholine (O-18:2_16:0) levels	Non-oily fish intake	MR Egger	11	-1.28614294	3.56692335	0.726735073	-8.277312705	5.705026825	0.276334569	0.000254219	300.3735375
Phosphatidylcholine (O-18:2_16:0) levels	Non-oily fish intake	Weighted median	11	-1.045171929	0.707825663	0.139784197	-2.432510229	0.34216637	0.351631358	0.087816117	1.407994526
Phosphatidylcholine (O-18:2_16:0) levels	Non-oily fish intake	Inverse variance weighted	11	-0.612614947	0.7133209	0.390439296	-2.010723911	0.785494016	0.541931891	0.133891714	2.193490293
Phosphatidylcholine (O-18:2_16:0) levels	Non-oily fish intake	Simple mode	11	-1.429638465	1.138010459	0.237576067	-3.660138965	0.800862036	0.239395457	0.025728937	2.227460251
Phosphatidylcholine (O-18:2_16:0) levels	Non-oily fish intake	Weighted mode	11	-1.461880344	0.926479759	0.145670983	-3.277780671	0.354019983	0.231800001	0.037711859	1.424783658
Phosphatidylcholine (O-18:2_18:1) levels	Non-oily fish intake	MR Egger	11	0.131820946	3.401369581	0.969931579	-6.534863433	6.798505324	1.140904017	0.001451927	896.5063035
Phosphatidylcholine (O-18:2_18:1) levels	Non-oily fish intake	Weighted median	11	-0.988445137	0.700156672	0.158024025	-2.360752214	0.38386194	0.372154891	0.094349226	1.467942764
Phosphatidylcholine (O-18:2_18:1) levels	Non-oily fish intake	Inverse variance weighted	11	-0.509167316	0.681153972	0.45475762	-1.8442291	0.825894469	0.60099581	0.15814719	2.283922749
Phosphatidylcholine (O-18:2_18:1) levels	Non-oily fish intake	Simple mode	11	-1.097350944	1.079949361	0.333529084	-3.214051692	1.019349804	0.333754047	0.040193432	2.771392231
Phosphatidylcholine (O-18:2_18:1) levels	Non-oily fish intake	Weighted mode	11	-1.075878789	0.955630724	0.286530481	-2.948915008	0.79715743	0.340997958	0.052396525	2.219223655
Phosphatidylcholine (O-18:2_18:2) levels	Non-oily fish intake	MR Egger	11	0.577197906	3.596237477	0.876031566	-6.471427548	7.625823361	1.781040789	0.001547016	2050.468045
Phosphatidylcholine (O-18:2_18:2) levels	Non-oily fish intake	Weighted median	11	-0.582491945	0.719652353	0.418280843	-1.993010556	0.828026667	0.558504868	0.136284515	2.28879772
Phosphatidylcholine (O-18:2_18:2) levels	Non-oily fish intake	Inverse variance weighted	11	-0.037695027	0.718904796	0.958182913	-1.446748428	1.371358374	0.963006587	0.235334252	3.940700004
Phosphatidylcholine (O-18:2_18:2) levels	Non-oily fish intake	Simple mode	11	-1.507998312	0.982301929	0.155753412	-3.433310092	0.417313468	0.221352614	0.032279914	1.517878245
Phosphatidylcholine (O-18:2_18:2) levels	Non-oily fish intake	Weighted mode	11	-1.267915918	0.829910654	0.157559305	-2.894540799	0.358708963	0.281417508	0.055324424	1.431480127
Phosphatidylcholine (O-18:2_20:4) levels	Non-oily fish intake	MR Egger	11	5.136418636	3.775085151	0.206733053	-2.26274826	12.53558553	170.1054665	0.104064096	278058.1467
Phosphatidylcholine (O-18:2_20:4) levels	Non-oily fish intake	Weighted median	11	0.004544076	0.806933534	0.995506905	-1.577045651	1.586133803	1.004554416	0.20658452	4.884826673
Phosphatidylcholine (O-18:2_20:4) levels	Non-oily fish intake	Inverse variance weighted	11	0.114666944	0.828386729	0.889906914	-1.508971045	1.738304934	1.121499854	0.221137401	5.68769423
Phosphatidylcholine (O-18:2_20:4) levels	Non-oily fish intake	Simple mode	11	-0.571456251	1.479146473	0.707336329	-3.470583339	2.327670837	0.564702491	0.031098884	10.25403039
Phosphatidylcholine (O-18:2_20:4) levels	Non-oily fish intake	Weighted mode	11	2.179369269	1.229393095	0.106680663	-0.230241197	4.588979735	8.840728375	0.794341986	98.39399097
Phosphatidylethanolamine (16:0_18:2) levels	Non-oily fish intake	MR Egger	11	-3.705614092	5.428912596	0.512062584	-14.34628278	6.935054597	0.024585115	5.88E-07	1027.675358
Phosphatidylethanolamine (16:0_18:2) levels	Non-oily fish intake	Weighted median	11	-0.265329429	0.794113235	0.73828871	-1.82179137	1.291132512	0.766953252	0.161735763	3.63690306
Phosphatidylethanolamine (16:0_18:2) levels	Non-oily fish intake	Inverse variance weighted	11	1.346857094	1.138506777	0.236807902	-0.884616189	3.578330377	3.845321037	0.412872608	35.81369554
Phosphatidylethanolamine (16:0_18:2) levels	Non-oily fish intake	Simple mode	11	-0.483736314	1.053164785	0.655829315	-2.547939292	1.580466664	0.616475736	0.078242735	4.857221974
Phosphatidylethanolamine (16:0_18:2) levels	Non-oily fish intake	Weighted mode	11	-0.413212328	0.85505081	0.639316905	-2.089111915	1.26268726	0.661521809	0.123797029	3.534907951
Phosphatidylethanolamine (16:0_20:4) levels	Non-oily fish intake	MR Egger	11	-3.881449927	5.049200704	0.461751154	-13.77788331	6.014983454	0.020620905	1.04E-06	409.5190628
Phosphatidylethanolamine (16:0_20:4) levels	Non-oily fish intake	Weighted median	11	-0.905457394	0.730962518	0.215449461	-2.338143929	0.527229141	0.404356892	0.096506595	1.694231323
Phosphatidylethanolamine (16:0_20:4) levels	Non-oily fish intake	Inverse variance weighted	11	0.499721089	1.051880459	0.634734208	-1.561964611	2.56140679	1.648261489	0.209723641	12.95402809
Phosphatidylethanolamine (16:0_20:4) levels	Non-oily fish intake	Simple mode	11	-1.147574421	0.835431508	0.199564352	-2.785020177	0.489871336	0.317405729	0.061727844	1.632106213
Phosphatidylethanolamine (16:0_20:4) levels	Non-oily fish intake	Weighted mode	11	-1.353853787	0.770357063	0.109356732	-2.863753629	0.156046056	0.258243127	0.057054198	1.168880035
Phosphatidylethanolamine (18:0_18:2) levels	Non-oily fish intake	MR Egger	11	-4.523179362	5.929509478	0.465090905	-16.14501794	7.098659215	0.010854458	9.73E-08	1210.343176
Phosphatidylethanolamine (18:0_18:2) levels	Non-oily fish intake	Weighted median	11	-0.482387184	0.727023249	0.507003988	-1.907352753	0.942578385	0.617308004	0.148472911	2.566590553
Phosphatidylethanolamine (18:0_18:2) levels	Non-oily fish intake	Inverse variance weighted	11	1.011286971	1.241383499	0.415275493	-1.421824687	3.444398629	2.749136798	0.241273367	31.32444018
Phosphatidylethanolamine (18:0_18:2) levels	Non-oily fish intake	Simple mode	11	-0.702317857	0.835035638	0.419969202	-2.338987708	0.934351994	0.495435623	0.096425199	2.545563383
Phosphatidylethanolamine (18:0_18:2) levels	Non-oily fish intake	Weighted mode	11	-1.014610877	0.773368189	0.218858604	-2.530412528	0.501190773	0.362543476	0.079626165	1.650685693
Phosphatidylethanolamine (18:0_20:4) levels	Non-oily fish intake	MR Egger	11	-2.537940065	5.700073168	0.666657746	-13.71008347	8.634203344	0.079029027	1.11E-06	5620.654211
Phosphatidylethanolamine (18:0_20:4) levels	Non-oily fish intake	Weighted median	11	-1.567120535	0.671740258	0.019652012	-2.883731441	-0.250509629	0.208645105	0.05592569	0.778403985
Phosphatidylethanolamine (18:0_20:4) levels	Non-oily fish intake	Inverse variance weighted	11	0.429991629	1.155099705	0.709703007	-1.834003794	2.693987051	1.537244655	0.159772589	14.79052912
Phosphatidylethanolamine (18:0_20:4) levels	Non-oily fish intake	Simple mode	11	-1.701787313	0.693386519	0.034005876	-3.060824889	-0.342749736	0.182357303	0.046849034	0.709815831
Phosphatidylethanolamine (18:0_20:4) levels	Non-oily fish intake	Weighted mode	11	-1.667291364	0.667845228	0.031634696	-2.976268011	-0.358314718	0.18875765	0.050982746	0.698853099
Phosphatidylethanolamine (18:1_18:1) levels	Non-oily fish intake	MR Egger	11	-5.794914112	4.527804219	0.232602043	-14.66941038	3.079582157	0.003042992	4.26E-07	21.7493127
Phosphatidylethanolamine (18:1_18:1) levels	Non-oily fish intake	Weighted median	11	-1.174298611	0.721488286	0.103608472	-2.588415652	0.23981843	0.309035658	0.075138992	1.271018351
Phosphatidylethanolamine (18:1_18:1) levels	Non-oily fish intake	Inverse variance weighted	11	0.053235262	0.987740255	0.957018013	-1.882735638	1.989206162	1.054677742	0.152173245	7.309728716
Phosphatidylethanolamine (18:1_18:1) levels	Non-oily fish intake	Simple mode	11	-1.309486978	0.927408957	0.188307214	-3.127208534	0.508234579	0.269958516	0.043840004	1.662353848
Phosphatidylethanolamine (18:1_18:1) levels	Non-oily fish intake	Weighted mode	11	-1.59926693	0.73838295	0.055552919	-3.046497512	-0.152036349	0.202044576	0.047525089	0.858957058
Phosphatidylethanolamine (O-16:1_18:2) levels	Non-oily fish intake	MR Egger	11	-4.941722436	2.576832415	0.087370682	-9.99231397	0.108869099	0.007142286	4.58E-05	1.115016384
Phosphatidylethanolamine (O-16:1_18:2) levels	Non-oily fish intake	Weighted median	11	0.56564356	0.779426522	0.468011898	-0.962032422	2.093319543	1.760580458	0.382115476	8.111797981
Phosphatidylethanolamine (O-16:1_18:2) levels	Non-oily fish intake	Inverse variance weighted	11	-0.179551934	0.595880484	0.763168922	-1.347477683	0.988373815	0.835644552	0.259894972	2.686861585
Phosphatidylethanolamine (O-16:1_18:2) levels	Non-oily fish intake	Simple mode	11	0.742428264	1.409176179	0.609783161	-2.019557046	3.504413575	2.101031185	0.132714238	33.2619325
Phosphatidylethanolamine (O-16:1_18:2) levels	Non-oily fish intake	Weighted mode	11	0.742428264	1.578514561	0.648206958	-2.351460276	3.836316805	2.101031185	0.095229999	46.35442722
Phosphatidylethanolamine (O-16:1_20:4) levels	Non-oily fish intake	MR Egger	11	-2.016434279	2.856210263	0.498065181	-7.614606394	3.581737835	0.133129322	0.000493195	35.93593736
Phosphatidylethanolamine (O-16:1_20:4) levels	Non-oily fish intake	Weighted median	11	0.544525748	0.729690507	0.455521204	-0.885667646	1.974719143	1.723790678	0.412438718	7.204595906
Phosphatidylethanolamine (O-16:1_20:4) levels	Non-oily fish intake	Inverse variance weighted	11	0.572426743	0.596582771	0.337302215	-0.596875488	1.741728974	1.772563393	0.550529087	5.707202503
Phosphatidylethanolamine (O-16:1_20:4) levels	Non-oily fish intake	Simple mode	11	0.056942809	1.242689575	0.964354093	-2.378728759	2.492614377	1.058595267	0.092668306	12.0928501
Phosphatidylethanolamine (O-16:1_20:4) levels	Non-oily fish intake	Weighted mode	11	0.265251479	1.068839209	0.809026363	-1.829673372	2.360176329	1.303758802	0.160465972	10.59281911
Phosphatidylethanolamine (O-16:1_22:5) levels	Non-oily fish intake	MR Egger	11	-1.984134445	3.082702139	0.535866756	-8.026230637	4.057961747	0.137499576	0.000326778	57.85626513
Phosphatidylethanolamine (O-16:1_22:5) levels	Non-oily fish intake	Weighted median	11	-0.488873777	0.743320102	0.510737713	-1.945781178	0.968033623	0.613316737	0.142875569	2.632762364
Phosphatidylethanolamine (O-16:1_22:5) levels	Non-oily fish intake	Inverse variance weighted	11	0.22404666	0.634392201	0.723962927	-1.019362053	1.467455374	1.251129396	0.360825054	4.338182031
Phosphatidylethanolamine (O-16:1_22:5) levels	Non-oily fish intake	Simple mode	11	-0.703972927	1.227509201	0.578976484	-3.109890961	1.701945106	0.49461632	0.044605819	5.484605164
Phosphatidylethanolamine (O-16:1_22:5) levels	Non-oily fish intake	Weighted mode	11	-0.782616846	1.124989848	0.502484406	-2.987596948	1.422363255	0.457208001	0.050408425	4.146909074
Phosphatidylethanolamine (O-18:1_18:2) levels	Non-oily fish intake	MR Egger	11	-4.471618338	2.391970571	0.09438454	-9.159880657	0.216643981	0.011428805	0.000105175	1.241901883
Phosphatidylethanolamine (O-18:1_18:2) levels	Non-oily fish intake	Weighted median	11	-1.152366028	0.682204715	0.09118509	-2.489487269	0.184755213	0.315888483	0.082952488	1.202923944
Phosphatidylethanolamine (O-18:1_18:2) levels	Non-oily fish intake	Inverse variance weighted	11	-0.831807008	0.537645861	0.121832364	-1.885592895	0.22197888	0.435262053	0.151739067	1.248545008
Phosphatidylethanolamine (O-18:1_18:2) levels	Non-oily fish intake	Simple mode	11	-1.400582143	1.191585764	0.26706365	-3.73609024	0.934925954	0.246453451	0.023847158	2.547024854
Phosphatidylethanolamine (O-18:1_18:2) levels	Non-oily fish intake	Weighted mode	11	-1.519664213	1.187439496	0.229514376	-3.847045626	0.807717199	0.21878534	0.021342698	2.242782313
Phosphatidylethanolamine (O-18:1_20:4) levels	Non-oily fish intake	MR Egger	11	-1.409331597	2.531089864	0.591233232	-6.37026773	3.551604536	0.244306524	0.001711701	34.86922156
Phosphatidylethanolamine (O-18:1_20:4) levels	Non-oily fish intake	Weighted median	11	0.149791046	0.661323789	0.820811139	-1.146403581	1.445985672	1.161591498	0.317777578	4.246035278
Phosphatidylethanolamine (O-18:1_20:4) levels	Non-oily fish intake	Inverse variance weighted	11	-0.077873374	0.513234693	0.879399473	-1.083813373	0.928066624	0.925081558	0.338302987	2.529613753
Phosphatidylethanolamine (O-18:1_20:4) levels	Non-oily fish intake	Simple mode	11	-0.276831328	1.081457956	0.803155138	-2.396488921	1.842826266	0.758182371	0.091037031	6.314359126
Phosphatidylethanolamine (O-18:1_20:4) levels	Non-oily fish intake	Weighted mode	11	-0.023618875	0.930945206	0.980258305	-1.848271478	1.801033728	0.976657867	0.157509189	6.055904387
Phosphatidylethanolamine (O-18:2_18:1) levels	Non-oily fish intake	MR Egger	11	-3.054527755	2.685606892	0.284757042	-8.318317263	2.209261754	0.04714498	0.000244006	9.108989231
Phosphatidylethanolamine (O-18:2_18:1) levels	Non-oily fish intake	Weighted median	11	-0.501060764	0.653182074	0.443017698	-1.781297628	0.779176101	0.605887615	0.16841946	2.179675692
Phosphatidylethanolamine (O-18:2_18:1) levels	Non-oily fish intake	Inverse variance weighted	11	-0.063470253	0.573065378	0.911810082	-1.186678394	1.059737889	0.938502037	0.305233447	2.885614538
Phosphatidylethanolamine (O-18:2_18:1) levels	Non-oily fish intake	Simple mode	11	-0.579363627	0.964731836	0.56150692	-2.470238026	1.311510773	0.560254784	0.084564728	3.711777131
Phosphatidylethanolamine (O-18:2_18:1) levels	Non-oily fish intake	Weighted mode	11	-0.645530396	0.877752953	0.478968201	-2.365926184	1.074865392	0.524384337	0.093862326	2.929598526
Phosphatidylethanolamine (O-18:2_18:2) levels	Non-oily fish intake	MR Egger	11	-1.731302189	2.398127186	0.488663293	-6.431631474	2.969027095	0.177053702	0.001609822	19.47296503
Phosphatidylethanolamine (O-18:2_18:2) levels	Non-oily fish intake	Weighted median	11	0.0123078	0.656855903	0.985050558	-1.27512977	1.29974537	1.012383853	0.279394709	3.668362472
Phosphatidylethanolamine (O-18:2_18:2) levels	Non-oily fish intake	Inverse variance weighted	11	0.286444562	0.504612367	0.570270829	-0.702595677	1.275484801	1.33168434	0.495298	3.580436788
Phosphatidylethanolamine (O-18:2_18:2) levels	Non-oily fish intake	Simple mode	11	-0.0066927	0.909638223	0.994274296	-1.789583617	1.776198217	0.993329647	0.167029704	5.907355192
Phosphatidylethanolamine (O-18:2_18:2) levels	Non-oily fish intake	Weighted mode	11	-0.047249578	0.939379725	0.960874856	-1.888433838	1.793934682	0.953849308	0.151308597	6.013065481
Phosphatidylethanolamine (O-18:2_20:4) levels	Non-oily fish intake	MR Egger	11	-2.171817016	2.597613722	0.424749602	-7.26313991	2.919505878	0.113970343	0.000700904	18.53212807
Phosphatidylethanolamine (O-18:2_20:4) levels	Non-oily fish intake	Weighted median	11	-0.361863161	0.650023817	0.577737776	-1.635909844	0.912183521	0.696377653	0.194775076	2.48975303
Phosphatidylethanolamine (O-18:2_20:4) levels	Non-oily fish intake	Inverse variance weighted	11	0.195375775	0.542815852	0.718899392	-0.868543295	1.259294845	1.215767756	0.419562283	3.522936395
Phosphatidylethanolamine (O-18:2_20:4) levels	Non-oily fish intake	Simple mode	11	-0.093671541	1.02204869	0.928785498	-2.096886973	1.909543891	0.910581802	0.122838232	6.750009357
Phosphatidylethanolamine (O-18:2_20:4) levels	Non-oily fish intake	Weighted mode	11	-0.432448182	0.949227069	0.658424809	-2.292933237	1.428036874	0.648918478	0.100969859	4.170503925
Phosphatidylinositol (16:0_18:1) levels	Non-oily fish intake	MR Egger	11	1.382606732	2.254755205	0.554924482	-3.03671347	5.801926934	3.985276647	0.047992359	330.936639
Phosphatidylinositol (16:0_18:1) levels	Non-oily fish intake	Weighted median	11	-0.180089796	0.632723726	0.775930481	-1.420228298	1.060048707	0.835195211	0.24165884	2.886511579
Phosphatidylinositol (16:0_18:1) levels	Non-oily fish intake	Inverse variance weighted	11	0.142835406	0.474311122	0.763305562	-0.786814393	1.072485205	1.15353992	0.455292872	2.922633828
Phosphatidylinositol (16:0_18:1) levels	Non-oily fish intake	Simple mode	11	-0.283969066	0.905488441	0.760262047	-2.058726409	1.490788278	0.752789931	0.127616398	4.440594562
Phosphatidylinositol (16:0_18:1) levels	Non-oily fish intake	Weighted mode	11	-0.268331958	0.801524045	0.744709245	-1.839319086	1.30265517	0.764653906	0.158925604	3.679052218
Phosphatidylinositol (16:0_18:2) levels	Non-oily fish intake	MR Egger	11	-0.398568819	5.102704847	0.939450117	-10.39987032	9.602732682	0.671280082	3.04E-05	14805.1842
Phosphatidylinositol (16:0_18:2) levels	Non-oily fish intake	Weighted median	11	-0.446139956	0.783495207	0.569069316	-1.981790562	1.08951065	0.640094181	0.137822237	2.972818967
Phosphatidylinositol (16:0_18:2) levels	Non-oily fish intake	Inverse variance weighted	11	0.436270222	1.020215839	0.668923859	-1.563352822	2.435893266	1.546926752	0.209432702	11.42602063
Phosphatidylinositol (16:0_18:2) levels	Non-oily fish intake	Simple mode	11	-0.787337173	1.278517029	0.551770984	-3.293230549	1.718556203	0.455054916	0.037133693	5.576471359
Phosphatidylinositol (16:0_18:2) levels	Non-oily fish intake	Weighted mode	11	-0.288816175	1.044202243	0.787727317	-2.335452571	1.75782022	0.749149905	0.096766679	5.79978136
Phosphatidylinositol (16:0_20:4) levels	Non-oily fish intake	MR Egger	11	-6.682731615	4.754310487	0.193407256	-16.00118017	2.63571694	0.001252352	1.12E-07	13.95331256
Phosphatidylinositol (16:0_20:4) levels	Non-oily fish intake	Weighted median	11	0.442861037	0.790538693	0.575341939	-1.106594801	1.992316875	1.557155932	0.330683088	7.332502589
Phosphatidylinositol (16:0_20:4) levels	Non-oily fish intake	Inverse variance weighted	11	0.80314977	1.077149919	0.455894054	-1.308064071	2.914363611	2.232561922	0.270342915	18.43707551
Phosphatidylinositol (16:0_20:4) levels	Non-oily fish intake	Simple mode	11	0.886189538	1.233175034	0.488823211	-1.53083353	3.303212605	2.425868338	0.216355254	27.19988119
Phosphatidylinositol (16:0_20:4) levels	Non-oily fish intake	Weighted mode	11	1.006302931	1.086172653	0.376021661	-1.122595469	3.135201331	2.735469081	0.325434044	22.99326464
Phosphatidylinositol (18:0_18:1) levels	Non-oily fish intake	MR Egger	11	-2.261619575	2.934769597	0.460676964	-8.013767984	3.490528834	0.104181618	0.000330876	32.80329063
Phosphatidylinositol (18:0_18:1) levels	Non-oily fish intake	Weighted median	11	-1.031580897	0.705544845	0.143712341	-2.414448793	0.351286998	0.356443015	0.089416612	1.420895062
Phosphatidylinositol (18:0_18:1) levels	Non-oily fish intake	Inverse variance weighted	11	-0.373149456	0.599583867	0.533713466	-1.548333836	0.802034925	0.688562316	0.212601909	2.230074348
Phosphatidylinositol (18:0_18:1) levels	Non-oily fish intake	Simple mode	11	-1.231889427	1.127068034	0.300022785	-3.440942774	0.97716392	0.291740833	0.03203447	2.656910335
Phosphatidylinositol (18:0_18:1) levels	Non-oily fish intake	Weighted mode	11	-1.306333323	0.917587203	0.184989052	-3.104804241	0.492137595	0.270811215	0.044833294	1.635809183
Phosphatidylinositol (18:0_18:2) levels	Non-oily fish intake	MR Egger	11	-2.966371916	4.300098713	0.507691698	-11.39456539	5.461821561	0.051489781	1.13E-05	235.5260591
Phosphatidylinositol (18:0_18:2) levels	Non-oily fish intake	Weighted median	11	-0.143852963	0.702852657	0.837829838	-1.521444171	1.233738244	0.866015075	0.218396258	3.434042862
Phosphatidylinositol (18:0_18:2) levels	Non-oily fish intake	Inverse variance weighted	11	0.713856213	0.893867973	0.42451379	-1.038125014	2.46583744	2.041849904	0.354118026	11.77333748
Phosphatidylinositol (18:0_18:2) levels	Non-oily fish intake	Simple mode	11	-0.043960809	0.804808753	0.957514955	-1.621385964	1.533464346	0.956991462	0.197624609	4.634203528
Phosphatidylinositol (18:0_18:2) levels	Non-oily fish intake	Weighted mode	11	-0.181746283	0.833179502	0.831710323	-1.814778107	1.451285541	0.833812866	0.162874045	4.268598449
Phosphatidylinositol (18:0_20:3) levels	Non-oily fish intake	MR Egger	11	-6.820153057	4.090926082	0.129834865	-14.83836818	1.198062063	0.001091554	3.60E-07	3.313688977
Phosphatidylinositol (18:0_20:3) levels	Non-oily fish intake	Weighted median	11	-0.533952808	0.761511565	0.483193862	-2.026515476	0.95860986	0.586282919	0.131793961	2.608068371
Phosphatidylinositol (18:0_20:3) levels	Non-oily fish intake	Inverse variance weighted	11	0.388966709	0.952629571	0.683047233	-1.478187251	2.256120668	1.47545543	0.228050713	9.545985198
Phosphatidylinositol (18:0_20:3) levels	Non-oily fish intake	Simple mode	11	-0.235668024	1.143325506	0.840829252	-2.476586015	2.005249967	0.790042906	0.084029612	7.42795041
Phosphatidylinositol (18:0_20:3) levels	Non-oily fish intake	Weighted mode	11	-0.697790767	1.189709021	0.570526664	-3.029620447	1.634038914	0.497683589	0.04833398	5.124530513
Phosphatidylinositol (18:0_20:4) levels	Non-oily fish intake	MR Egger	11	-5.68722157	5.709241957	0.345207307	-16.87733581	5.502892664	0.003388996	4.68E-08	245.4007686
Phosphatidylinositol (18:0_20:4) levels	Non-oily fish intake	Weighted median	11	-0.847620337	0.747460428	0.256794429	-2.312642776	0.617402102	0.428433247	0.098999273	1.854105003
Phosphatidylinositol (18:0_20:4) levels	Non-oily fish intake	Inverse variance weighted	11	0.588368866	1.216563903	0.628647275	-1.796096384	2.972834115	1.801048266	0.165945413	19.54724029
Phosphatidylinositol (18:0_20:4) levels	Non-oily fish intake	Simple mode	11	-1.189033735	1.012028189	0.267251498	-3.172608985	0.794541515	0.304515365	0.041894154	2.213425941
Phosphatidylinositol (18:0_20:4) levels	Non-oily fish intake	Weighted mode	11	-1.189033735	0.802722872	0.169347048	-2.762370565	0.384303095	0.304515365	0.063141909	1.468590497
Phosphatidylinositol (18:1_18:1) levels	Non-oily fish intake	MR Egger	11	-2.622420091	2.358458366	0.294990445	-7.244998488	2.000158305	0.072626886	0.000713735	7.390225917
Phosphatidylinositol (18:1_18:1) levels	Non-oily fish intake	Weighted median	11	-1.308801363	0.67860661	0.053773096	-2.638870319	0.021267593	0.270143667	0.071441931	1.02149536
Phosphatidylinositol (18:1_18:1) levels	Non-oily fish intake	Inverse variance weighted	11	-0.893012803	0.48515594	0.065669685	-1.843918446	0.05789284	0.40942039	0.158196326	1.059601443
Phosphatidylinositol (18:1_18:1) levels	Non-oily fish intake	Simple mode	11	-1.694731875	1.165568263	0.176601633	-3.97924567	0.589781921	0.183648463	0.01869974	1.803595046
Phosphatidylinositol (18:1_18:1) levels	Non-oily fish intake	Weighted mode	11	-1.752931928	0.984341723	0.105287277	-3.682241706	0.17637785	0.173265197	0.025166496	1.192888706
Phosphatidylinositol (18:1_18:2) levels	Non-oily fish intake	MR Egger	11	-0.948128463	2.371816062	0.698663256	-5.596887945	3.700631019	0.387465501	0.00370939	40.47283544
Phosphatidylinositol (18:1_18:2) levels	Non-oily fish intake	Weighted median	11	-0.294593219	0.65461838	0.652693976	-1.577645243	0.988458806	0.744834511	0.206460691	2.687089953
Phosphatidylinositol (18:1_18:2) levels	Non-oily fish intake	Inverse variance weighted	11	0.016754936	0.49911282	0.973220495	-0.961506192	0.995016063	1.016896087	0.38231661	2.704767789
Phosphatidylinositol (18:1_18:2) levels	Non-oily fish intake	Simple mode	11	-0.320125806	1.052795849	0.767306052	-2.383605669	1.743354057	0.726057689	0.092217472	5.716484719
Phosphatidylinositol (18:1_18:2) levels	Non-oily fish intake	Weighted mode	11	-0.707276028	1.074238175	0.525150249	-2.812782852	1.398230795	0.492985248	0.060037684	4.04803183
Phosphatidylinositol (18:1_20:4) levels	Non-oily fish intake	MR Egger	11	-2.658386689	3.121051591	0.416435329	-8.775647806	3.458874429	0.070061161	0.000154449	31.78118439
Phosphatidylinositol (18:1_20:4) levels	Non-oily fish intake	Weighted median	11	0.167861226	0.721240664	0.815963657	-1.245770474	1.581492927	1.182772461	0.287719142	4.862209317
Phosphatidylinositol (18:1_20:4) levels	Non-oily fish intake	Inverse variance weighted	11	0.424156333	0.659433577	0.520085817	-0.868333479	1.716646145	1.528300499	0.419650323	5.565830136
Phosphatidylinositol (18:1_20:4) levels	Non-oily fish intake	Simple mode	11	0.230376556	0.934801963	0.810323436	-1.601835292	2.062588403	1.259074032	0.201526319	7.866304648
Phosphatidylinositol (18:1_20:4) levels	Non-oily fish intake	Weighted mode	11	0.156435327	0.914542381	0.867593602	-1.63606774	1.948938394	1.169335135	0.194744324	7.021229841
Sphingomyelin (d32:1) levels	Non-oily fish intake	MR Egger	11	-1.136576565	2.911248569	0.705314071	-6.842623759	4.56947063	0.320915778	0.001067299	96.49301572
Sphingomyelin (d32:1) levels	Non-oily fish intake	Weighted median	11	0.061569351	0.677232288	0.927561565	-1.265805932	1.388944635	1.063504249	0.282011922	4.010615155
Sphingomyelin (d32:1) levels	Non-oily fish intake	Inverse variance weighted	11	-0.571554854	0.582121892	0.326175042	-1.712513761	0.569404054	0.564646813	0.18041171	1.767213573
Sphingomyelin (d32:1) levels	Non-oily fish intake	Simple mode	11	0.454286703	1.103467036	0.689251639	-1.708508688	2.617082093	1.575049503	0.181135721	13.69570244
Sphingomyelin (d32:1) levels	Non-oily fish intake	Weighted mode	11	0.404920299	1.137844552	0.729333634	-1.825255022	2.63509562	1.499183009	0.161176535	13.94464579
Sphingomyelin (d34:0) levels	Non-oily fish intake	MR Egger	11	1.030825457	2.465897809	0.685720917	-3.802334249	5.863985164	2.80337895	0.022318614	352.1246259
Sphingomyelin (d34:0) levels	Non-oily fish intake	Weighted median	11	-1.690165536	0.713411801	0.017829969	-3.088452667	-0.291878406	0.184488982	0.045572416	0.746859344
Sphingomyelin (d34:0) levels	Non-oily fish intake	Inverse variance weighted	11	-0.878099217	0.51014376	0.085200395	-1.877980987	0.121782553	0.415572074	0.152898498	1.129508467
Sphingomyelin (d34:0) levels	Non-oily fish intake	Simple mode	11	-1.90772538	1.244680921	0.156353562	-4.347299985	0.531849225	0.148417597	0.012941708	1.702076923
Sphingomyelin (d34:0) levels	Non-oily fish intake	Weighted mode	11	-2.009462423	1.151880864	0.111668696	-4.267148916	0.24822407	0.134060723	0.014021703	1.281747101
Sphingomyelin (d34:1) levels	Non-oily fish intake	MR Egger	11	1.199898567	2.803714484	0.678733489	-4.295381821	6.695178956	3.319780171	0.013631366	808.4986066
Sphingomyelin (d34:1) levels	Non-oily fish intake	Weighted median	11	-1.205175434	0.667239686	0.07088544	-2.512965218	0.10261435	0.299639428	0.081027618	1.108064001
Sphingomyelin (d34:1) levels	Non-oily fish intake	Inverse variance weighted	11	-1.484994689	0.588570804	0.011634123	-2.638593464	-0.331395913	0.226503544	0.071461712	0.717920878
Sphingomyelin (d34:1) levels	Non-oily fish intake	Simple mode	11	-1.335468894	1.046604166	0.230794786	-3.386813061	0.715875272	0.263034811	0.033816276	2.045976684
Sphingomyelin (d34:1) levels	Non-oily fish intake	Weighted mode	11	-0.966951182	0.786433763	0.24701349	-2.508361358	0.574458994	0.380240557	0.081401518	1.776169348
Sphingomyelin (d34:2) levels	Non-oily fish intake	MR Egger	11	1.790159804	3.125017273	0.580775084	-4.334874052	7.915193659	5.990409681	0.013103524	2738.57683
Sphingomyelin (d34:2) levels	Non-oily fish intake	Weighted median	11	-1.289713141	0.699981623	0.065402673	-2.661677122	0.082250841	0.275349758	0.069831008	1.085728121
Sphingomyelin (d34:2) levels	Non-oily fish intake	Inverse variance weighted	11	-0.581396782	0.644208259	0.366792288	-1.84404497	0.681251406	0.559116857	0.158176312	1.976349402
Sphingomyelin (d34:2) levels	Non-oily fish intake	Simple mode	11	-1.606799145	1.373264993	0.269107808	-4.298398532	1.084800242	0.20052845	0.013590306	2.958848705
Sphingomyelin (d34:2) levels	Non-oily fish intake	Weighted mode	11	-1.262610287	1.17416294	0.307487732	-3.56396965	1.038749075	0.282914573	0.028326156	2.82568009
Sphingomyelin (d36:1) levels	Non-oily fish intake	MR Egger	11	2.468699845	2.45282517	0.340480123	-2.338837487	7.276237178	11.80708583	0.096439685	1445.538475
Sphingomyelin (d36:1) levels	Non-oily fish intake	Weighted median	11	-0.269737461	0.649370982	0.677861781	-1.542504586	1.003029664	0.763579937	0.213844837	2.726529796
Sphingomyelin (d36:1) levels	Non-oily fish intake	Inverse variance weighted	11	-0.294926755	0.524376928	0.573821215	-1.322705535	0.732852025	0.744586123	0.266413535	2.081007236
Sphingomyelin (d36:1) levels	Non-oily fish intake	Simple mode	11	-0.192547557	1.018108961	0.853779925	-2.188041122	1.802946007	0.824855089	0.112136195	6.067496044
Sphingomyelin (d36:1) levels	Non-oily fish intake	Weighted mode	11	-0.169339004	0.867730701	0.84918233	-1.870091179	1.53141317	0.84422266	0.15410961	4.624707704
Sphingomyelin (d36:2) levels	Non-oily fish intake	MR Egger	11	0.521753685	2.901985845	0.861298781	-5.166138571	6.209645941	1.684979985	0.005706562	497.5250671
Sphingomyelin (d36:2) levels	Non-oily fish intake	Weighted median	11	-0.902114074	0.682222178	0.18606257	-2.239269542	0.435041394	0.405711049	0.106536296	1.545027013
Sphingomyelin (d36:2) levels	Non-oily fish intake	Inverse variance weighted	11	-0.188305566	0.5811417	0.745917639	-1.327343297	0.950732165	0.82836155	0.265180833	2.587603519
Sphingomyelin (d36:2) levels	Non-oily fish intake	Simple mode	11	-1.222945332	1.155368542	0.314730524	-3.487467674	1.04157701	0.294361895	0.030578208	2.833682237
Sphingomyelin (d36:2) levels	Non-oily fish intake	Weighted mode	11	-1.198216079	1.036538173	0.274560911	-3.229830899	0.833398741	0.301731998	0.039564189	2.301126397
Sphingomyelin (d38:1) levels	Non-oily fish intake	MR Egger	11	0.429509932	3.254877342	0.897919793	-5.950049658	6.809069522	1.536504347	0.002605711	906.0273758
Sphingomyelin (d38:1) levels	Non-oily fish intake	Weighted median	11	-0.445131363	0.683101308	0.514637946	-1.784009927	0.8937472	0.640740101	0.167963275	2.444271687
Sphingomyelin (d38:1) levels	Non-oily fish intake	Inverse variance weighted	11	0.074599583	0.649812949	0.90860236	-1.199033797	1.348232964	1.077452635	0.301485367	3.850615338
Sphingomyelin (d38:1) levels	Non-oily fish intake	Simple mode	11	-1.389775114	1.104250505	0.236775118	-3.554106104	0.774555877	0.249131325	0.028606935	2.169628332
Sphingomyelin (d38:1) levels	Non-oily fish intake	Weighted mode	11	-0.908208878	0.958171368	0.365544975	-2.786224758	0.969807003	0.40324584	0.061653532	2.637435393
Sphingomyelin (d38:2) levels	Non-oily fish intake	MR Egger	11	0.473021811	3.484056767	0.894993252	-6.355729453	7.301773075	1.604836386	0.001736768	1482.926939
Sphingomyelin (d38:2) levels	Non-oily fish intake	Weighted median	11	-1.035580737	0.661884739	0.117678191	-2.332874826	0.261713351	0.355020148	0.09701644	1.299154088
Sphingomyelin (d38:2) levels	Non-oily fish intake	Inverse variance weighted	11	-0.375102341	0.697479758	0.590717382	-1.742162666	0.991957984	0.687218944	0.175141219	2.696509028
Sphingomyelin (d38:2) levels	Non-oily fish intake	Simple mode	11	-1.240185517	1.127872364	0.297281389	-3.450815349	0.970444316	0.289330537	0.031719763	2.639116801
Sphingomyelin (d38:2) levels	Non-oily fish intake	Weighted mode	11	-1.100851665	0.912290622	0.255321818	-2.888941283	0.687237953	0.33258771	0.055635083	1.988216396
Sphingomyelin (d40:1) levels	Non-oily fish intake	MR Egger	11	1.207655008	3.377710274	0.728931135	-5.412657129	7.827967145	3.345629971	0.004459774	2509.822079
Sphingomyelin (d40:1) levels	Non-oily fish intake	Weighted median	11	0.212124604	0.682588959	0.755979451	-1.125749756	1.549998964	1.236301924	0.324409148	4.7114653
Sphingomyelin (d40:1) levels	Non-oily fish intake	Inverse variance weighted	11	0.053680674	0.678582446	0.936947455	-1.276340922	1.383702269	1.055147612	0.279056524	3.989645056
Sphingomyelin (d40:1) levels	Non-oily fish intake	Simple mode	11	-0.255682023	1.051157777	0.812737529	-2.315951265	1.804587219	0.774388167	0.098672276	6.077462269
Sphingomyelin (d40:1) levels	Non-oily fish intake	Weighted mode	11	0.158732366	0.910329333	0.865055771	-1.625513127	1.942977859	1.172024231	0.19681066	6.979504033
Sphingomyelin (d40:2) levels	Non-oily fish intake	MR Egger	11	0.725072473	3.12401896	0.821654934	-5.398004688	6.848149634	2.064880742	0.004525602	942.135996
Sphingomyelin (d40:2) levels	Non-oily fish intake	Weighted median	11	-0.518402737	0.659120028	0.431570324	-1.810277992	0.773472519	0.595470913	0.163608649	2.16727912
Sphingomyelin (d40:2) levels	Non-oily fish intake	Inverse variance weighted	11	-0.351272664	0.627649864	0.575709043	-1.581466397	0.878921069	0.703791829	0.205673278	2.408299914
Sphingomyelin (d40:2) levels	Non-oily fish intake	Simple mode	11	-0.443926366	1.133234421	0.703472914	-2.665065831	1.777213099	0.641512656	0.069594772	5.913353502
Sphingomyelin (d40:2) levels	Non-oily fish intake	Weighted mode	11	-0.419850571	0.956956812	0.670180721	-2.295485922	1.45578478	0.657145009	0.100712443	4.287847161
Sphingomyelin (d42:2) levels	Non-oily fish intake	MR Egger	11	-0.444758807	3.394829092	0.898648641	-7.098623827	6.209106214	0.640978857	0.000826241	497.2566116
Sphingomyelin (d42:2) levels	Non-oily fish intake	Weighted median	11	-0.839995085	0.623091412	0.177623356	-2.061254253	0.381264084	0.431712645	0.127294211	1.464134208
Sphingomyelin (d42:2) levels	Non-oily fish intake	Inverse variance weighted	11	-1.284356402	0.679898176	0.058886163	-2.616956826	0.048244023	0.276828693	0.073024752	1.049426708
Sphingomyelin (d42:2) levels	Non-oily fish intake	Simple mode	11	-1.304990926	0.89359231	0.174876816	-3.056431853	0.446450001	0.271174996	0.047055296	1.56275455
Sphingomyelin (d42:2) levels	Non-oily fish intake	Weighted mode	11	-0.222438145	0.822982554	0.792438743	-1.83548395	1.390607661	0.800564524	0.159536275	4.017290462
Triacylglycerol (46:1) levels	Non-oily fish intake	MR Egger	11	-4.158198847	4.981220482	0.425447546	-13.92139099	5.604993297	0.015635695	9.00E-07	271.7801037
Triacylglycerol (46:1) levels	Non-oily fish intake	Weighted median	11	0.412399892	0.765842943	0.590237792	-1.088652275	1.91345206	1.510438328	0.336669926	6.776441152
Triacylglycerol (46:1) levels	Non-oily fish intake	Inverse variance weighted	11	0.977281555	1.054513449	0.354050827	-1.089564805	3.044127915	2.657222901	0.336362845	20.99171666
Triacylglycerol (46:1) levels	Non-oily fish intake	Simple mode	11	0.339148572	1.180035925	0.779669704	-1.97372184	2.652018985	1.403751888	0.138938785	14.1826443
Triacylglycerol (46:1) levels	Non-oily fish intake	Weighted mode	11	0.290799414	1.008189652	0.778902296	-1.685252304	2.266851131	1.337496273	0.185397649	9.648969587
Triacylglycerol (46:2) levels	Non-oily fish intake	MR Egger	11	-2.605082907	5.169769287	0.626430181	-12.73783071	7.527664896	0.07389701	2.94E-06	1858.760034
Triacylglycerol (46:2) levels	Non-oily fish intake	Weighted median	11	0.602699123	0.798983738	0.4506498	-0.963309004	2.168707251	1.827043567	0.381627986	8.746969089
Triacylglycerol (46:2) levels	Non-oily fish intake	Inverse variance weighted	11	1.363642361	1.0679686	0.201653009	-0.729576095	3.456860817	3.910410521	0.482113317	31.71725382
Triacylglycerol (46:2) levels	Non-oily fish intake	Simple mode	11	0.910707249	1.104733769	0.428954914	-1.254570937	3.075985435	2.486080189	0.28519819	21.67122699
Triacylglycerol (46:2) levels	Non-oily fish intake	Weighted mode	11	0.709240962	1.043341738	0.512073376	-1.335708844	2.754190768	2.032447968	0.262971703	15.70832408
Triacylglycerol (48:0) levels	Non-oily fish intake	MR Egger	11	-3.43340171	4.213656667	0.436201494	-11.69216878	4.825365357	0.032276957	8.36E-06	124.6319952
Triacylglycerol (48:0) levels	Non-oily fish intake	Weighted median	11	0.6576977	0.83371203	0.430182879	-0.976377878	2.291773278	1.930342986	0.376672986	9.892464231
Triacylglycerol (48:0) levels	Non-oily fish intake	Inverse variance weighted	11	1.289710186	0.899958538	0.151835737	-0.474208548	3.05362892	3.631733876	0.622377444	21.19210952
Triacylglycerol (48:0) levels	Non-oily fish intake	Simple mode	11	-0.227891231	1.275758428	0.861793822	-2.728377751	2.272595288	0.796210858	0.065325177	9.704554275
Triacylglycerol (48:0) levels	Non-oily fish intake	Weighted mode	11	-0.104476784	1.039555532	0.921932672	-2.142005626	1.933052058	0.90079571	0.117419108	6.910569547
Triacylglycerol (48:1) levels	Non-oily fish intake	MR Egger	11	-4.763822723	5.457752916	0.405427887	-15.46101844	5.933372993	0.008532928	1.93E-07	377.4254225
Triacylglycerol (48:1) levels	Non-oily fish intake	Weighted median	11	0.653174226	0.735715232	0.374643778	-0.788827629	2.095176082	1.921630849	0.454377182	8.126871837
Triacylglycerol (48:1) levels	Non-oily fish intake	Inverse variance weighted	11	1.311650483	1.164928014	0.260186762	-0.971608425	3.594909391	3.712295741	0.378473802	36.41240056
Triacylglycerol (48:1) levels	Non-oily fish intake	Simple mode	11	0.429284508	1.199659136	0.727901701	-1.922047398	2.780616415	1.536158022	0.146307106	16.12896002
Triacylglycerol (48:1) levels	Non-oily fish intake	Weighted mode	11	-0.068902514	0.994795074	0.946145718	-2.018700858	1.880895831	0.933417671	0.132827915	6.559378327
Triacylglycerol (48:2) levels	Non-oily fish intake	MR Egger	11	-5.081219463	6.280975099	0.439385122	-17.39193066	7.22949173	0.006212329	2.80E-08	1379.521157
Triacylglycerol (48:2) levels	Non-oily fish intake	Weighted median	11	-0.153490312	0.77546183	0.843096652	-1.673395499	1.366414876	0.857709074	0.187608957	3.921267235
Triacylglycerol (48:2) levels	Non-oily fish intake	Inverse variance weighted	11	1.447666632	1.329569518	0.276231694	-1.158289622	4.053622887	4.253178698	0.31402282	57.60577866
Triacylglycerol (48:2) levels	Non-oily fish intake	Simple mode	11	-0.18126251	1.086627848	0.87084282	-2.311053092	1.948528071	0.83421634	0.099156775	7.018349465
Triacylglycerol (48:2) levels	Non-oily fish intake	Weighted mode	11	-0.18126251	0.906063429	0.845447327	-1.957146831	1.594621811	0.83421634	0.141260888	4.926465585
Triacylglycerol (48:3) levels	Non-oily fish intake	MR Egger	11	-4.008524625	6.396129743	0.546414881	-16.54493892	8.527889672	0.018160169	6.53E-08	5053.76946
Triacylglycerol (48:3) levels	Non-oily fish intake	Weighted median	11	0.511671446	0.756278583	0.498682138	-0.970634578	1.993977469	1.668076966	0.378842557	7.344689016
Triacylglycerol (48:3) levels	Non-oily fish intake	Inverse variance weighted	11	1.526836949	1.330688131	0.251214669	-1.081311787	4.134985685	4.603592371	0.339150341	62.48869654
Triacylglycerol (48:3) levels	Non-oily fish intake	Simple mode	11	-0.014804599	1.226518606	0.990606845	-2.418781067	2.38917187	0.985304451	0.089030073	10.90445989
Triacylglycerol (48:3) levels	Non-oily fish intake	Weighted mode	11	0.378816659	0.948001902	0.697856385	-1.479267069	2.236900388	1.460555232	0.227804592	9.364260679
Triacylglycerol (49:1) levels	Non-oily fish intake	MR Egger	11	-1.516286251	4.897092038	0.763891335	-11.11458664	8.082014144	0.219525638	1.49E-05	3235.743931
Triacylglycerol (49:1) levels	Non-oily fish intake	Weighted median	11	0.747785559	0.769542636	0.33118625	-0.760518008	2.256089127	2.112317232	0.467424235	9.545684109
Triacylglycerol (49:1) levels	Non-oily fish intake	Inverse variance weighted	11	1.431354733	0.998671837	0.151784024	-0.526042066	3.388751533	4.184364051	0.590939245	29.62893842
Triacylglycerol (49:1) levels	Non-oily fish intake	Simple mode	11	0.42993822	1.184674566	0.72422066	-1.89202393	2.75190037	1.537162554	0.150766359	15.67238693
Triacylglycerol (49:1) levels	Non-oily fish intake	Weighted mode	11	0.568949784	0.972589361	0.571520628	-1.337325363	2.475224932	1.766410965	0.262546948	11.88437999
Triacylglycerol (49:2) levels	Non-oily fish intake	MR Egger	11	-2.6822764	5.62958577	0.645100905	-13.71626451	8.351711709	0.068407254	1.10E-06	4237.427784
Triacylglycerol (49:2) levels	Non-oily fish intake	Weighted median	11	1.348021999	0.778546133	0.083369636	-0.177928422	2.87397242	3.849803081	0.837002333	17.70721919
Triacylglycerol (49:2) levels	Non-oily fish intake	Inverse variance weighted	11	1.651769712	1.161656497	0.155052699	-0.625077022	3.928616446	5.216202839	0.535220203	50.8365938
Triacylglycerol (49:2) levels	Non-oily fish intake	Simple mode	11	1.218312062	1.166856606	0.321022982	-1.068726887	3.505351011	3.381475193	0.343445484	33.29312804
Triacylglycerol (49:2) levels	Non-oily fish intake	Weighted mode	11	1.107952542	1.027603603	0.306269209	-0.90615052	3.122055604	3.028152029	0.404076719	22.69297952
Triacylglycerol (50:1) levels	Non-oily fish intake	MR Egger	11	-4.280470698	5.075226376	0.420851942	-14.2279144	5.666972999	0.013836148	6.62E-07	289.1579269
Triacylglycerol (50:1) levels	Non-oily fish intake	Weighted median	11	-0.264713889	0.738337493	0.719949003	-1.711855375	1.182427597	0.767425487	0.18053053	3.262284108
Triacylglycerol (50:1) levels	Non-oily fish intake	Inverse variance weighted	11	1.169732765	1.078810261	0.278240516	-0.944735347	3.284200877	3.221131724	0.38878245	26.68764907
Triacylglycerol (50:1) levels	Non-oily fish intake	Simple mode	11	-0.178243086	1.199936231	0.884866354	-2.530118099	2.173631927	0.836738999	0.079649613	8.790151323
Triacylglycerol (50:1) levels	Non-oily fish intake	Weighted mode	11	-0.369827728	0.968509598	0.710559729	-2.26810654	1.528451083	0.690853335	0.103507983	4.611029188
Triacylglycerol (50:2) levels	Non-oily fish intake	MR Egger	11	-4.481113561	6.348065187	0.498112706	-16.92332133	7.961094205	0.0113208	4.47E-08	2867.20855
Triacylglycerol (50:2) levels	Non-oily fish intake	Weighted median	11	-0.447628666	0.754570615	0.553031902	-1.926587071	1.031329739	0.639141975	0.145644425	2.804792999
Triacylglycerol (50:2) levels	Non-oily fish intake	Inverse variance weighted	11	1.549330714	1.331668564	0.244646692	-1.060739672	4.159401099	4.708317915	0.346199642	64.03316158
Triacylglycerol (50:2) levels	Non-oily fish intake	Simple mode	11	-0.468335945	0.992760438	0.647229106	-2.414146404	1.477474513	0.626043172	0.089443655	4.381865352
Triacylglycerol (50:2) levels	Non-oily fish intake	Weighted mode	11	-0.468335945	0.883801591	0.607737801	-2.200587063	1.263915173	0.626043172	0.110738129	3.539251178
Triacylglycerol (50:3) levels	Non-oily fish intake	MR Egger	11	-4.431148682	7.156551773	0.551151271	-18.45799016	9.595692794	0.011900812	9.63E-09	14701.32337
Triacylglycerol (50:3) levels	Non-oily fish intake	Weighted median	11	0.055761596	0.727612859	0.938912838	-1.370359608	1.481882801	1.057345578	0.254015597	4.401224513
Triacylglycerol (50:3) levels	Non-oily fish intake	Inverse variance weighted	11	1.787914	1.489653454	0.230053354	-1.13180677	4.707634771	5.976971491	0.322450136	110.7898065
Triacylglycerol (50:3) levels	Non-oily fish intake	Simple mode	11	-0.328311811	1.008029833	0.751366697	-2.304050283	1.647426662	0.720138438	0.099853588	5.193597733
Triacylglycerol (50:3) levels	Non-oily fish intake	Weighted mode	11	-0.105158794	0.794209766	0.897288846	-1.661809935	1.451492346	0.900181568	0.189795152	4.269481308
Triacylglycerol (50:4) levels	Non-oily fish intake	MR Egger	11	-5.448524273	7.364844553	0.478272798	-19.8836196	8.986571051	0.00430265	2.32E-09	7994.995407
Triacylglycerol (50:4) levels	Non-oily fish intake	Weighted median	11	-0.094852773	0.725685791	0.896006484	-1.517196923	1.327491377	0.909506828	0.219325813	3.771570061
Triacylglycerol (50:4) levels	Non-oily fish intake	Inverse variance weighted	11	1.558630873	1.545148372	0.313106203	-1.469859936	4.587121681	4.752310271	0.229957692	98.21133941
Triacylglycerol (50:4) levels	Non-oily fish intake	Simple mode	11	-0.515499349	0.917295912	0.58650608	-2.313399337	1.282400639	0.597202308	0.098924402	3.605284332
Triacylglycerol (50:4) levels	Non-oily fish intake	Weighted mode	11	-0.241693531	0.79742424	0.768030647	-1.804645042	1.32125798	0.78529681	0.164532848	3.748133489
Triacylglycerol (50:5) levels	Non-oily fish intake	MR Egger	11	-3.139718515	7.102370864	0.668873087	-17.06036541	10.78092838	0.043294983	3.90E-08	48094.75366
Triacylglycerol (50:5) levels	Non-oily fish intake	Weighted median	11	0.76920509	0.82231091	0.349572508	-0.842524293	2.380934473	2.158050116	0.430622134	10.81500447
Triacylglycerol (50:5) levels	Non-oily fish intake	Inverse variance weighted	11	1.418764223	1.45116219	0.328235353	-1.425513671	4.263042116	4.132011038	0.240384953	71.02572361
Triacylglycerol (50:5) levels	Non-oily fish intake	Simple mode	11	0.660407239	1.1862351	0.589956044	-1.664613556	2.985428035	1.935580418	0.189263784	19.79497336
Triacylglycerol (50:5) levels	Non-oily fish intake	Weighted mode	11	0.783854103	1.02378362	0.461576844	-1.222761793	2.790469999	2.189896107	0.294415927	16.28867367
Triacylglycerol (51:1) levels	Non-oily fish intake	MR Egger	11	-1.7205052	5.318693575	0.753719736	-12.14514461	8.704134207	0.178975707	5.31E-06	6027.780872
Triacylglycerol (51:1) levels	Non-oily fish intake	Weighted median	11	0.26955959	0.788213692	0.732359956	-1.275339247	1.814458426	1.309387656	0.279336188	6.137751232
Triacylglycerol (51:1) levels	Non-oily fish intake	Inverse variance weighted	11	1.262299801	1.080769849	0.242821464	-0.856009103	3.380608705	3.533538585	0.424854253	29.38865468
Triacylglycerol (51:1) levels	Non-oily fish intake	Simple mode	11	-0.69421222	1.022642701	0.512642201	-2.698591913	1.310167474	0.499467764	0.067300211	3.706794453
Triacylglycerol (51:1) levels	Non-oily fish intake	Weighted mode	11	-0.116127478	0.975932887	0.907638723	-2.028955937	1.796700981	0.890361715	0.131472715	6.029722448
Triacylglycerol (51:2) levels	Non-oily fish intake	MR Egger	11	-2.988442325	5.860270205	0.622356474	-14.47457193	8.497687276	0.050365829	5.17E-07	4903.41547
Triacylglycerol (51:2) levels	Non-oily fish intake	Weighted median	11	0.520558679	0.740253603	0.481920728	-0.930338383	1.971455742	1.682967626	0.394420223	7.181122745
Triacylglycerol (51:2) levels	Non-oily fish intake	Inverse variance weighted	11	1.847868713	1.215112935	0.128325537	-0.53375264	4.229490066	6.346279355	0.586400286	68.68219983
Triacylglycerol (51:2) levels	Non-oily fish intake	Simple mode	11	0.084095272	0.914920936	0.928580548	-1.709149762	1.877340306	1.087732519	0.181019637	6.536097704
Triacylglycerol (51:2) levels	Non-oily fish intake	Weighted mode	11	0.227031567	0.81119477	0.785278676	-1.362910183	1.816973317	1.254869479	0.255914933	6.153206429
Triacylglycerol (51:3) levels	Non-oily fish intake	MR Egger	11	-2.250126722	6.340317876	0.73084492	-14.67714976	10.17689631	0.105385869	4.22E-07	26288.74854
Triacylglycerol (51:3) levels	Non-oily fish intake	Weighted median	11	0.760418303	0.71269851	0.285991483	-0.636470777	2.157307382	2.139170854	0.529156644	8.647821004
Triacylglycerol (51:3) levels	Non-oily fish intake	Inverse variance weighted	11	2.005398749	1.29843355	0.122473193	-0.53953101	4.550328507	7.429055632	0.58302162	94.66350084
Triacylglycerol (51:3) levels	Non-oily fish intake	Simple mode	11	0.436069238	0.825932017	0.609033895	-1.182757516	2.054895992	1.546615875	0.30643258	7.806025938
Triacylglycerol (51:3) levels	Non-oily fish intake	Weighted mode	11	0.616267676	0.805891674	0.462112619	-0.963280005	2.195815357	1.852002852	0.381639053	8.987325953
Triacylglycerol (51:4) levels	Non-oily fish intake	MR Egger	11	-2.456274741	5.80601222	0.68218303	-13.83605869	8.923509211	0.085753812	9.80E-07	7506.384555
Triacylglycerol (51:4) levels	Non-oily fish intake	Weighted median	11	0.839801617	0.818107308	0.304647634	-0.763688706	2.443291939	2.315907493	0.465944521	11.51087153
Triacylglycerol (51:4) levels	Non-oily fish intake	Inverse variance weighted	11	2.216156148	1.203336021	0.065522426	-0.142382454	4.57469475	9.17200718	0.867289495	96.99842583
Triacylglycerol (51:4) levels	Non-oily fish intake	Simple mode	11	0.31782361	1.067526158	0.772010446	-1.77452766	2.41017488	1.374133856	0.169563522	11.13590842
Triacylglycerol (51:4) levels	Non-oily fish intake	Weighted mode	11	0.496056598	0.958672263	0.616100057	-1.382941037	2.375054232	1.642232502	0.250839738	10.75159626
Triacylglycerol (52:2) levels	Non-oily fish intake	MR Egger	11	-2.812187851	5.9749168	0.649077536	-14.52302478	8.898649077	0.060073417	4.93E-07	7322.075293
Triacylglycerol (52:2) levels	Non-oily fish intake	Weighted median	11	-0.096266107	0.713949836	0.892741579	-1.495607785	1.303075572	0.9082223	0.224112351	3.680599225
Triacylglycerol (52:2) levels	Non-oily fish intake	Inverse variance weighted	11	1.720277469	1.231653851	0.162497323	-0.693764079	4.134319016	5.58607821	0.499691646	62.44705114
Triacylglycerol (52:2) levels	Non-oily fish intake	Simple mode	11	-0.02948764	0.893828082	0.974331532	-1.781390681	1.722415401	0.970942879	0.168403788	5.598033644
Triacylglycerol (52:2) levels	Non-oily fish intake	Weighted mode	11	-0.071798558	0.749469585	0.925572699	-1.540758945	1.397161828	0.930718362	0.21421846	4.043706928
Triacylglycerol (52:3) levels	Non-oily fish intake	MR Egger	11	-2.300408789	6.655948392	0.737571663	-15.34606764	10.74525006	0.100217867	2.16E-07	46409.06381
Triacylglycerol (52:3) levels	Non-oily fish intake	Weighted median	11	0.45997635	0.723426704	0.524887278	-0.95793999	1.877892691	1.584036522	0.383682462	6.539709141
Triacylglycerol (52:3) levels	Non-oily fish intake	Inverse variance weighted	11	1.993358095	1.359853788	0.142685866	-0.671955329	4.658671519	7.340141315	0.510708997	105.4958398
Triacylglycerol (52:3) levels	Non-oily fish intake	Simple mode	11	0.594450016	0.851329597	0.500928646	-1.074155995	2.263056026	1.81203408	0.341585934	9.612420134
Triacylglycerol (52:3) levels	Non-oily fish intake	Weighted mode	11	0.519112398	0.78595126	0.52386234	-1.021352071	2.059576867	1.680535341	0.36010772	7.842650622
Triacylglycerol (52:4) levels	Non-oily fish intake	MR Egger	11	-2.430492515	6.496270827	0.716965096	-15.16318334	10.30219831	0.087993484	2.60E-07	29798.05216
Triacylglycerol (52:4) levels	Non-oily fish intake	Weighted median	11	0.626384744	0.700215244	0.371022193	-0.746037134	1.998806623	1.870834792	0.474242192	7.380243427
Triacylglycerol (52:4) levels	Non-oily fish intake	Inverse variance weighted	11	1.888742042	1.329272229	0.155350398	-0.716631527	4.49411561	6.611047026	0.488394632	89.48899083
Triacylglycerol (52:4) levels	Non-oily fish intake	Simple mode	11	0.568426732	0.835186731	0.511575662	-1.068539261	2.205392725	1.765487281	0.34350993	9.073814385
Triacylglycerol (52:4) levels	Non-oily fish intake	Weighted mode	11	0.648024331	0.75853788	0.412932641	-0.838709914	2.134758576	1.91176009	0.432267827	8.455005015
Triacylglycerol (52:5) levels	Non-oily fish intake	MR Egger	11	-3.894083772	6.779076373	0.579751121	-17.18107346	9.392905919	0.020362022	3.45E-08	12002.92824
Triacylglycerol (52:5) levels	Non-oily fish intake	Weighted median	11	0.595523635	0.673403684	0.376508036	-0.724347585	1.915394856	1.813980561	0.484640653	6.789619188
Triacylglycerol (52:5) levels	Non-oily fish intake	Inverse variance weighted	11	1.68954089	1.405283857	0.229256106	-1.064815469	4.443897249	5.416993139	0.344791473	85.10597541
Triacylglycerol (52:5) levels	Non-oily fish intake	Simple mode	11	0.297022484	0.82712217	0.726984174	-1.32413697	1.918181938	1.345845559	0.266032454	6.808568807
Triacylglycerol (52:5) levels	Non-oily fish intake	Weighted mode	11	0.402392797	0.806988965	0.628821435	-1.179305575	1.98409117	1.495398606	0.307492195	7.272434972
Triacylglycerol (52:6) levels	Non-oily fish intake	MR Egger	11	-1.353728916	5.675074819	0.816805493	-12.47687556	9.76941773	0.258275376	3.81E-06	17490.58001
Triacylglycerol (52:6) levels	Non-oily fish intake	Weighted median	11	0.499532241	0.734547056	0.496469772	-0.94017999	1.939244471	1.647950247	0.390557533	6.953495421
Triacylglycerol (52:6) levels	Non-oily fish intake	Inverse variance weighted	11	1.729434434	1.15172923	0.133200932	-0.527954858	3.986823725	5.637464647	0.589809982	53.88346856
Triacylglycerol (52:6) levels	Non-oily fish intake	Simple mode	11	0.121745677	0.968016345	0.90240803	-1.77556636	2.019057714	1.129466816	0.169387488	7.531225018
Triacylglycerol (52:6) levels	Non-oily fish intake	Weighted mode	11	0.501199246	0.882674368	0.582681224	-1.228842516	2.231241007	1.650699679	0.292631098	9.311414443
Triacylglycerol (53:2) levels	Non-oily fish intake	MR Egger	11	-2.055662422	5.382930256	0.711406953	-12.60620572	8.494880879	0.128008012	3.35E-06	4889.673833
Triacylglycerol (53:2) levels	Non-oily fish intake	Weighted median	11	0.557878045	0.674704953	0.408323553	-0.764543662	1.880299752	1.74696159	0.465546329	6.555469582
Triacylglycerol (53:2) levels	Non-oily fish intake	Inverse variance weighted	11	1.837991928	1.10701341	0.096850925	-0.331754354	4.007738211	6.283907048	0.717663592	55.02228095
Triacylglycerol (53:2) levels	Non-oily fish intake	Simple mode	11	0.194589665	0.879914348	0.829428825	-1.530042457	1.919221788	1.214812404	0.216526474	6.81565238
Triacylglycerol (53:2) levels	Non-oily fish intake	Weighted mode	11	0.314564952	0.787066996	0.697804684	-1.228086359	1.857216263	1.369663312	0.292852456	6.405879646
Triacylglycerol (53:3) levels	Non-oily fish intake	MR Egger	11	-2.183062384	6.281595256	0.736179986	-14.49498909	10.12886432	0.112695884	5.07E-07	25055.8927
Triacylglycerol (53:3) levels	Non-oily fish intake	Weighted median	11	0.941893745	0.671068382	0.160445915	-0.373400285	2.257187774	2.564833963	0.688389626	9.556177217
Triacylglycerol (53:3) levels	Non-oily fish intake	Inverse variance weighted	11	2.030938134	1.286031928	0.11428368	-0.489684445	4.551560712	7.621232741	0.612819742	94.78021757
Triacylglycerol (53:3) levels	Non-oily fish intake	Simple mode	11	0.267716709	0.820981378	0.751075185	-1.341406793	1.87684021	1.306976832	0.261477565	6.532829845
Triacylglycerol (53:3) levels	Non-oily fish intake	Weighted mode	11	0.447601971	0.779452717	0.578485144	-1.080125354	1.975329296	1.564555833	0.339552959	7.208993159
Triacylglycerol (53:4) levels	Non-oily fish intake	MR Egger	11	-1.474288501	5.78872105	0.804691965	-12.82018176	9.871604757	0.228941561	2.71E-06	19372.40205
Triacylglycerol (53:4) levels	Non-oily fish intake	Weighted median	11	0.808670215	0.729466306	0.267612323	-0.621083745	2.238424176	2.24492074	0.537361759	9.378540703
Triacylglycerol (53:4) levels	Non-oily fish intake	Inverse variance weighted	11	2.396962634	1.186067633	0.043286752	0.072270073	4.721655195	10.98974576	1.074945619	112.3540668
Triacylglycerol (53:4) levels	Non-oily fish intake	Simple mode	11	0.292942896	0.913197833	0.754974341	-1.496924857	2.082810649	1.340366248	0.223817373	8.026998315
Triacylglycerol (53:4) levels	Non-oily fish intake	Weighted mode	11	0.219020396	0.884925549	0.809527722	-1.515433679	1.953474472	1.244856667	0.219712879	7.05315103
Triacylglycerol (54:3) levels	Non-oily fish intake	MR Egger	11	-2.644757896	4.77595153	0.593228446	-12.0056229	6.716107103	0.071022546	6.11E-06	825.5972822
Triacylglycerol (54:3) levels	Non-oily fish intake	Weighted median	11	0.367425312	0.669428257	0.583098538	-0.944654071	1.679504695	1.444011944	0.38881405	5.362899042
Triacylglycerol (54:3) levels	Non-oily fish intake	Inverse variance weighted	11	1.195911443	0.988145518	0.226179744	-0.740853772	3.132676657	3.306570147	0.476706743	22.93528736
Triacylglycerol (54:3) levels	Non-oily fish intake	Simple mode	11	0.049107733	0.848217348	0.954972635	-1.613398269	1.711613735	1.0503335	0.199209495	5.537890961
Triacylglycerol (54:3) levels	Non-oily fish intake	Weighted mode	11	0.009718292	0.769829453	0.990176114	-1.499147437	1.51858402	1.009765668	0.223320474	4.565755599
Triacylglycerol (54:4) levels	Non-oily fish intake	MR Egger	11	-2.140999469	5.188646588	0.689532825	-12.31074678	8.028747843	0.117537309	4.50E-06	3067.897778
Triacylglycerol (54:4) levels	Non-oily fish intake	Weighted median	11	0.329978565	0.65777957	0.615910058	-0.959269392	1.619226523	1.390938314	0.383172733	5.049183377
Triacylglycerol (54:4) levels	Non-oily fish intake	Inverse variance weighted	11	1.234311045	1.06052333	0.244476792	-0.844314682	3.312936771	3.436010447	0.429851843	27.46566752
Triacylglycerol (54:4) levels	Non-oily fish intake	Simple mode	11	0.024340566	0.882893322	0.97854826	-1.706130345	1.754811478	1.024639216	0.181567037	5.782357535
Triacylglycerol (54:4) levels	Non-oily fish intake	Weighted mode	11	0.192670006	0.77084839	0.807689269	-1.318192839	1.70353285	1.212482615	0.267618495	5.493320228
Triacylglycerol (54:5) levels	Non-oily fish intake	MR Egger	11	-2.564619639	5.83491832	0.670642266	-14.00105955	8.871820268	0.076948444	8.31E-07	7128.244483
Triacylglycerol (54:5) levels	Non-oily fish intake	Weighted median	11	0.375890616	0.669965376	0.574756796	-0.937241521	1.689022754	1.456287831	0.391706861	5.414187126
Triacylglycerol (54:5) levels	Non-oily fish intake	Inverse variance weighted	11	1.252115609	1.193249401	0.294025024	-1.086653217	3.590884435	3.497734974	0.337343622	36.26613677
Triacylglycerol (54:5) levels	Non-oily fish intake	Simple mode	11	0.207947224	0.888960484	0.81976507	-1.534415324	1.950309773	1.231148193	0.2155817	7.030865212
Triacylglycerol (54:5) levels	Non-oily fish intake	Weighted mode	11	0.341556687	0.804571172	0.680175018	-1.235402811	1.918516185	1.407136357	0.290717634	6.810844935
Triacylglycerol (54:6) levels	Non-oily fish intake	MR Egger	11	-1.610274251	5.249159945	0.765998812	-11.89862774	8.678079242	0.199832802	6.80E-06	5872.755606
Triacylglycerol (54:6) levels	Non-oily fish intake	Weighted median	11	1.00103472	0.661455828	0.130182894	-0.295418704	2.297488143	2.721095944	0.744219914	9.949160175
Triacylglycerol (54:6) levels	Non-oily fish intake	Inverse variance weighted	11	1.410012171	1.067507329	0.18655291	-0.682302195	3.502326536	4.096005255	0.505452003	33.19258594
Triacylglycerol (54:6) levels	Non-oily fish intake	Simple mode	11	0.904255942	0.90992728	0.343773657	-0.879201528	2.687713411	2.470093345	0.415114236	14.69802912
Triacylglycerol (54:6) levels	Non-oily fish intake	Weighted mode	11	0.943210225	0.80150268	0.266525987	-0.627735028	2.514155478	2.56821274	0.533799474	12.35616932
Triacylglycerol (54:7) levels	Non-oily fish intake	MR Egger	11	-0.467995745	4.683617835	0.922596764	-9.647886702	8.711895211	0.626256188	6.46E-05	6074.744511
Triacylglycerol (54:7) levels	Non-oily fish intake	Weighted median	11	1.421143817	0.72743422	0.050743932	-0.004627255	2.846914889	4.141855258	0.995383435	17.23452931
Triacylglycerol (54:7) levels	Non-oily fish intake	Inverse variance weighted	11	1.538414548	0.945208826	0.103611376	-0.314194751	3.391023846	4.657200645	0.730376773	29.6963412
Triacylglycerol (54:7) levels	Non-oily fish intake	Simple mode	11	1.534959947	1.051219506	0.174935046	-0.525430285	3.595350178	4.641139634	0.591300882	36.42845421
Triacylglycerol (54:7) levels	Non-oily fish intake	Weighted mode	11	1.461417808	0.877837187	0.126926393	-0.259143077	3.181978694	4.312068884	0.7717126	24.09438183
Triacylglycerol (56:3) levels	Non-oily fish intake	MR Egger	11	-0.640669558	3.854230552	0.871654228	-8.19496144	6.913622323	0.526939489	0.000276041	1005.884289
Triacylglycerol (56:3) levels	Non-oily fish intake	Weighted median	11	2.230127337	0.76508205	0.003558179	0.730566518	3.729688156	9.301050374	2.076256512	41.66611281
Triacylglycerol (56:3) levels	Non-oily fish intake	Inverse variance weighted	11	1.415757918	0.781164338	0.069929222	-0.115324185	2.946840021	4.119607608	0.891077223	19.0456746
Triacylglycerol (56:3) levels	Non-oily fish intake	Simple mode	11	2.249862676	1.361582048	0.129462835	-0.418838139	4.91856349	9.48643303	0.657810661	136.8059489
Triacylglycerol (56:3) levels	Non-oily fish intake	Weighted mode	11	2.1812041	1.150365918	0.087181834	-0.0735131	4.4359213	8.85696451	0.929123974	84.42987429
Triacylglycerol (56:4) levels	Non-oily fish intake	MR Egger	11	1.178607363	4.131508547	0.781891306	-6.919149389	9.276364115	3.249845195	0.000988671	10682.5208
Triacylglycerol (56:4) levels	Non-oily fish intake	Weighted median	11	1.364322109	0.790026813	0.084179985	-0.184130445	2.912774663	3.913069518	0.831827289	18.40780322
Triacylglycerol (56:4) levels	Non-oily fish intake	Inverse variance weighted	11	1.703249694	0.826535828	0.039330825	0.083239472	3.323259916	5.49176498	1.086802036	27.75066811
Triacylglycerol (56:4) levels	Non-oily fish intake	Simple mode	11	1.852408947	1.470081809	0.236254472	-1.028951398	4.733769292	6.375158458	0.357381515	113.7234123
Triacylglycerol (56:4) levels	Non-oily fish intake	Weighted mode	11	1.394023062	1.021805605	0.202395267	-0.608715923	3.396762047	4.031034577	0.544049022	29.8672346
Triacylglycerol (56:5) levels	Non-oily fish intake	MR Egger	11	0.358716319	4.857350488	0.942744908	-9.161690637	9.879123276	1.431490658	0.000104985	19518.60273
Triacylglycerol (56:5) levels	Non-oily fish intake	Weighted median	11	0.242930949	0.81413511	0.76540442	-1.352773866	1.838635765	1.274980583	0.258522159	6.287954158
Triacylglycerol (56:5) levels	Non-oily fish intake	Inverse variance weighted	11	1.249069119	0.972348144	0.198935445	-0.656733244	3.154871481	3.487095375	0.518542523	23.45002313
Triacylglycerol (56:5) levels	Non-oily fish intake	Simple mode	11	0.047174808	1.123022207	0.967320011	-2.153948718	2.248298334	1.048305245	0.116025102	9.471604609
Triacylglycerol (56:5) levels	Non-oily fish intake	Weighted mode	11	0.260110397	1.061394073	0.811361916	-1.820221985	2.34044278	1.297073272	0.161989788	10.38583419
Triacylglycerol (56:6) levels	Non-oily fish intake	MR Egger	11	-0.759670163	5.569050203	0.894500304	-11.67500856	10.15566824	0.467820706	8.50E-06	25736.57048
Triacylglycerol (56:6) levels	Non-oily fish intake	Weighted median	11	0.645435044	0.69674753	0.354261905	-0.720190115	2.011060202	1.906816397	0.486659726	7.47123417
Triacylglycerol (56:6) levels	Non-oily fish intake	Inverse variance weighted	11	1.874184822	1.125763344	0.095950181	-0.332311332	4.080680976	6.51550566	0.717263981	59.18576022
Triacylglycerol (56:6) levels	Non-oily fish intake	Simple mode	11	0.57949703	0.765104241	0.466277009	-0.920107282	2.079101342	1.785140333	0.39847629	7.997278868
Triacylglycerol (56:6) levels	Non-oily fish intake	Weighted mode	11	0.64759722	0.788378032	0.430549631	-0.897623723	2.192818164	1.910943732	0.407536931	8.960429527
Triacylglycerol (56:7) levels	Non-oily fish intake	MR Egger	11	0.915655675	4.025778513	0.825158104	-6.97487021	8.80618156	2.498412862	0.000935088	6675.381
Triacylglycerol (56:7) levels	Non-oily fish intake	Weighted median	11	1.579285002	0.683967369	0.020943229	0.238708959	2.919861045	4.85148577	1.269608975	18.53871124
Triacylglycerol (56:7) levels	Non-oily fish intake	Inverse variance weighted	11	2.228298497	0.808215404	0.005832362	0.644196305	3.812400689	9.284055781	1.904455812	45.25896123
Triacylglycerol (56:7) levels	Non-oily fish intake	Simple mode	11	1.684476596	0.93491461	0.101762745	-0.147956039	3.516909232	5.389629242	0.862469029	33.68016983
Triacylglycerol (56:7) levels	Non-oily fish intake	Weighted mode	11	1.777711914	0.863262043	0.066465554	0.085718309	3.469705518	5.916303908	1.089499383	32.12728016
Triacylglycerol (56:8) levels	Non-oily fish intake	MR Egger	11	1.179995525	3.428010196	0.738585676	-5.53890446	7.89889551	3.254359639	0.003930831	2694.304851
Triacylglycerol (56:8) levels	Non-oily fish intake	Weighted median	11	1.843785523	0.67458188	0.006271706	0.521605038	3.165966008	6.320419122	1.684729535	23.7116386
Triacylglycerol (56:8) levels	Non-oily fish intake	Inverse variance weighted	11	2.149568086	0.687046875	0.001755775	0.802956212	3.496179961	8.58115128	2.232129833	32.98919095
Triacylglycerol (56:8) levels	Non-oily fish intake	Simple mode	11	1.285123457	0.952351495	0.206958487	-0.581485474	3.151732388	3.615114242	0.55906727	23.37652675
Triacylglycerol (56:8) levels	Non-oily fish intake	Weighted mode	11	1.619462719	0.866835822	0.091270607	-0.079535493	3.31846093	5.050376115	0.92354524	27.61781208
Triacylglycerol (58:7) levels	Non-oily fish intake	MR Egger	11	1.089969935	5.253332993	0.840252476	-9.206562731	11.3865026	2.974184653	0.000100378	88124.21226
Triacylglycerol (58:7) levels	Non-oily fish intake	Weighted median	11	1.009096179	0.77260691	0.191521064	-0.505213365	2.523405723	2.743120604	0.603376822	12.47099718
Triacylglycerol (58:7) levels	Non-oily fish intake	Inverse variance weighted	11	2.216451686	1.051081156	0.034967457	0.156332619	4.276570752	9.174718256	1.169215042	71.9931339
Triacylglycerol (58:7) levels	Non-oily fish intake	Simple mode	11	0.782913117	1.062499211	0.47813875	-1.299585336	2.865411571	2.187836416	0.272644826	17.55627737
Triacylglycerol (58:7) levels	Non-oily fish intake	Weighted mode	11	0.895598045	0.991714857	0.387719622	-1.048163075	2.839359166	2.448799845	0.350581149	17.10480068
Triacylglycerol (58:8) levels	Non-oily fish intake	MR Egger	11	4.262926149	2.813431665	0.164022958	-1.251399915	9.777252213	71.01748747	0.286103995	17628.14784
Triacylglycerol (58:8) levels	Non-oily fish intake	Weighted median	11	1.677303354	0.689362561	0.014969248	0.326152734	3.028453974	5.351106456	1.385626985	20.66525885
Triacylglycerol (58:8) levels	Non-oily fish intake	Inverse variance weighted	11	1.823134929	0.58517579	0.001836123	0.67619038	2.970079478	6.191237149	1.966372314	19.49346884
Triacylglycerol (58:8) levels	Non-oily fish intake	Simple mode	11	1.461809071	1.163951814	0.237701077	-0.819536484	3.743154626	4.313756365	0.440635849	42.23100327
Triacylglycerol (58:8) levels	Non-oily fish intake	Weighted mode	11	2.038959202	1.0003091	0.068839439	0.078353365	3.999565039	7.682608993	1.081504758	54.57440712
